# Supplementary material for: Sixty years of change in avian communities of the Pacific Northwest
Source: PeerJ. 2015 Aug 4;3:e1152. doi: 10.7717/peerj.1152 (PMC4558065; doi:10.7717/peerj.1152)
Supplement: Supplemental Information 1 [file peerj-03-1152-s010.csv]

ID	SPCODE	DETCUE	ALLCUE	AGE	SEX	2HR	INPLOT	REDET	NOTES	NUM	LAT_DD	LONG_DD	SITE	SET	SURVEYID	DATE	START	END	WEATHER	OBS
0	SPTO	S	S	A	M	Y	Y	N		1	44.571618	-123.30595	MIXD	1	0	41407	555	952	Temp 65F; Cloud 92; Wind 1; No Precip	JRCurtis
1	SPTO	S	S	A	M	Y	Y	Y		1	44.571584	-123.306489	MIXD	1	0	41407	555	952	Temp 65F; Cloud 92; Wind 1; No Precip	JRCurtis
2	BCCH	S	S	A	M	N	Y	N		1	44.571595	-123.306403	MIXD	1	0	41407	555	952	Temp 65F; Cloud 92; Wind 1; No Precip	JRCurtis
3	SOSP	S	S	A	M	Y	Y	N		1	44.571628	-123.306396	MIXD	1	0	41407	555	952	Temp 65F; Cloud 92; Wind 1; No Precip	JRCurtis
4	BEWR	S	SV	A	M	Y	Y	N		1	44.571677	-123.306638	MIXD	1	0	41407	555	952	Temp 65F; Cloud 92; Wind 1; No Precip	JRCurtis
5	EUST	C	CV	A	U	Y	Y	N		1	44.571679	-123.306791	MIXD	1	0	41407	555	952	Temp 65F; Cloud 92; Wind 1; No Precip	JRCurtis
6	AMRO	V	V	A	U	Y	Y	U		1	44.571787	-123.306591	MIXD	1	0	41407	555	952	Temp 65F; Cloud 92; Wind 1; No Precip	JRCurtis
7	AMRO	V	V	A	U	Y	Y	N		1	44.571803	-123.306807	MIXD	1	0	41407	555	952	Temp 65F; Cloud 92; Wind 1; No Precip	JRCurtis
8	SOSP	S	SV	A	M	Y	Y	N		1	44.571861	-123.306822	MIXD	1	0	41407	555	952	Temp 65F; Cloud 92; Wind 1; No Precip	JRCurtis
9	WIWA	S	S	A	M	Y	Y	N		1	44.571893	-123.306885	MIXD	1	0	41407	555	952	Temp 65F; Cloud 92; Wind 1; No Precip	JRCurtis
10	SOSP	S	S	A	M	N	Y	N		1	44.572104	-123.306744	MIXD	1	0	41407	555	952	Temp 65F; Cloud 92; Wind 1; No Precip	JRCurtis
11	LAZB	S	S	A	M	Y	Y	U		1	44.571929	-123.306092	MIXD	1	0	41407	555	952	Temp 65F; Cloud 92; Wind 1; No Precip	JRCurtis
12	SOSP	S	S	A	M	Y	Y	N		1	44.572246	-123.307157	MIXD	1	0	41407	555	952	Temp 65F; Cloud 92; Wind 1; No Precip	JRCurtis
13	WIWA	S	S	A	M	Y	Y	N		1	44.572427	-123.306887	MIXD	1	0	41407	555	952	Temp 65F; Cloud 92; Wind 1; No Precip	JRCurtis
14	SOSP	C	CV	A	U	Y	Y	N		1	44.572515	-123.306992	MIXD	1	0	41407	555	952	Temp 65F; Cloud 92; Wind 1; No Precip	JRCurtis
15	SOSP	S	S	A	M	Y	Y	N		1	44.572666	-123.306915	MIXD	1	0	41407	555	952	Temp 65F; Cloud 92; Wind 1; No Precip	JRCurtis
16	DEJU	C	CV	A	U	Y	Y	N		1	44.572693	-123.307138	MIXD	1	0	41407	555	952	Temp 65F; Cloud 92; Wind 1; No Precip	JRCurtis
17	LAZB	S	S	A	M	Y	Y	N		1	44.572682	-123.306632	MIXD	1	0	41407	555	952	Temp 65F; Cloud 92; Wind 1; No Precip	JRCurtis
18	AMRO	S	S	A	M	Y	Y	N		1	44.572793	-123.306721	MIXD	1	0	41407	555	952	Temp 65F; Cloud 92; Wind 1; No Precip	JRCurtis
19	AMRO	S	SV	A	M	Y	Y	N		1	44.572916	-123.307257	MIXD	1	0	41407	555	952	Temp 65F; Cloud 92; Wind 1; No Precip	JRCurtis
20	LEGO	C	C	A	U	Y	Y	N		1	44.572992	-123.307547	MIXD	1	0	41407	555	952	Temp 65F; Cloud 92; Wind 1; No Precip	JRCurtis
21	LEGO	C	C	A	U	Y	Y	N		1	44.57308	-123.306886	MIXD	1	0	41407	555	952	Temp 65F; Cloud 92; Wind 1; No Precip	JRCurtis
22	AMRO	C	CV	A	M	Y	Y	N		1	44.573125	-123.306918	MIXD	1	0	41407	555	952	Temp 65F; Cloud 92; Wind 1; No Precip	JRCurtis
23	AMRO	S	SV	A	M	N	Y	Y		1	44.573153	-123.307311	MIXD	1	0	41407	555	952	Temp 65F; Cloud 92; Wind 1; No Precip	JRCurtis
24	SPTO	S	SV	A	M	Y	Y	N		1	44.573203	-123.307258	MIXD	1	0	41407	555	952	Temp 65F; Cloud 92; Wind 1; No Precip	JRCurtis
25	LAZB	S	S	A	M	Y	Y	N		1	44.573167	-123.306893	MIXD	1	0	41407	555	952	Temp 65F; Cloud 92; Wind 1; No Precip	JRCurtis
26	HOFI	S	SV	A	M	N	N	N		1	44.573262	-123.306782	MIXD	1	0	41407	555	952	Temp 65F; Cloud 92; Wind 1; No Precip	JRCurtis
27	EUST	S	S	A	M	Y	Y	N		1	44.573227	-123.307395	MIXD	1	0	41407	555	952	Temp 65F; Cloud 92; Wind 1; No Precip	JRCurtis
28	SPTO	V	V	A	U	Y	Y	N		1	44.573276	-123.307363	MIXD	1	0	41407	555	952	Temp 65F; Cloud 92; Wind 1; No Precip	JRCurtis
29	AMGO	S	SV	A	M	Y	N	N		3	44.573294	-123.306866	MIXD	1	0	41407	555	952	Temp 65F; Cloud 92; Wind 1; No Precip	JRCurtis
30	LEGO	S	SV	A	M	Y	N	N		2	44.573355	-123.306887	MIXD	1	0	41407	555	952	Temp 65F; Cloud 92; Wind 1; No Precip	JRCurtis
31	OCWA	S	S	A	M	Y	N	N		1	44.573437	-123.306916	MIXD	1	0	41407	555	952	Temp 65F; Cloud 92; Wind 1; No Precip	JRCurtis
32	AMRO	C	CV	A	U	Y	Y	N		1	44.57332	-123.307052	MIXD	1	0	41407	555	952	Temp 65F; Cloud 92; Wind 1; No Precip	JRCurtis
33	LAZB	S	S	A	M	Y	Y	N		1	44.573283	-123.307587	MIXD	1	0	41407	555	952	Temp 65F; Cloud 92; Wind 1; No Precip	JRCurtis
34	SOSP	S	S	A	M	Y	Y	N		1	44.573339	-123.307624	MIXD	1	0	41407	555	952	Temp 65F; Cloud 92; Wind 1; No Precip	JRCurtis
35	SPTO	C	CV	A	U	Y	Y	N		1	44.573383	-123.307231	MIXD	1	0	41407	555	952	Temp 65F; Cloud 92; Wind 1; No Precip	JRCurtis
36	SOSP	C	C	A	U	Y	Y	N		1	44.573395	-123.307368	MIXD	1	0	41407	555	952	Temp 65F; Cloud 92; Wind 1; No Precip	JRCurtis
37	LAZB	S	S	A	M	Y	Y	N		1	44.573611	-123.306985	MIXD	1	0	41407	555	952	Temp 65F; Cloud 92; Wind 1; No Precip	JRCurtis
38	EUST	C	CV	J	U	Y	Y	N		3	44.573583	-123.307313	MIXD	1	0	41407	555	952	Temp 65F; Cloud 92; Wind 1; No Precip	JRCurtis
39	NOFL	S	S	A	U	Y	N	N		1	44.573678	-123.30703	MIXD	1	0	41407	555	952	Temp 65F; Cloud 92; Wind 1; No Precip	JRCurtis
40	EUST	S	S	A	M	Y	N	N		1	44.573761	-123.306996	MIXD	1	0	41407	555	952	Temp 65F; Cloud 92; Wind 1; No Precip	JRCurtis
41	SPTO	V	V	A	U	N	Y	N		1	44.573677	-123.307376	MIXD	1	0	41407	555	952	Temp 65F; Cloud 92; Wind 1; No Precip	JRCurtis
42	SOSP	S	S	A	M	Y	Y	N		1	44.573744	-123.30766	MIXD	1	0	41407	555	952	Temp 65F; Cloud 92; Wind 1; No Precip	JRCurtis
43	BHGR	S	S	A	U	Y	N	N		1	44.573887	-123.306948	MIXD	1	0	41407	555	952	Temp 65F; Cloud 92; Wind 1; No Precip	JRCurtis
44	WIWA	S	S	A	M	Y	Y	N		1	44.573881	-123.307494	MIXD	1	0	41407	555	952	Temp 65F; Cloud 92; Wind 1; No Precip	JRCurtis
45	SOSP	S	S	A	M	N	Y	U		1	44.573956	-123.307529	MIXD	1	0	41407	555	952	Temp 65F; Cloud 92; Wind 1; No Precip	JRCurtis
46	UNHU	C	CV	A	U	Y	Y	N		1	44.573933	-123.3073	MIXD	1	0	41407	555	952	Temp 65F; Cloud 92; Wind 1; No Precip	JRCurtis
47	BCCH	C	C	A	U	Y	Y	N		1	44.574029	-123.3071	MIXD	1	0	41407	555	952	Temp 65F; Cloud 92; Wind 1; No Precip	JRCurtis
48	WETA	C	C	A	U	Y	Y	N		1	44.574014	-123.306987	MIXD	1	0	41407	555	952	Temp 65F; Cloud 92; Wind 1; No Precip	JRCurtis
49	LAZB	S	S	A	M	Y	Y	N		1	44.574129	-123.306887	MIXD	1	0	41407	555	952	Temp 65F; Cloud 92; Wind 1; No Precip	JRCurtis
50	EUST	S	S	A	M	Y	Y	N		1	44.574183	-123.307052	MIXD	1	0	41407	555	952	Temp 65F; Cloud 92; Wind 1; No Precip	JRCurtis
51	AMRO	S	S	A	M	Y	Y	N		1	44.574178	-123.307255	MIXD	1	0	41407	555	952	Temp 65F; Cloud 92; Wind 1; No Precip	JRCurtis
52	WBNU	S	S	A	M	N	Y	N		1	44.57424	-123.306971	MIXD	1	0	41407	555	952	Temp 65F; Cloud 92; Wind 1; No Precip	JRCurtis
53	LAZB	S	SV	A	M	N	Y	Y		1	44.574517	-123.307553	MIXD	1	0	41407	555	952	Temp 65F; Cloud 92; Wind 1; No Precip	JRCurtis
54	EUST	S	S	A	M	Y	Y	N		1	44.574548	-123.306994	MIXD	1	0	41407	555	952	Temp 65F; Cloud 92; Wind 1; No Precip	JRCurtis
55	EUST	S	S	A	M	Y	Y	N		1	44.574655	-123.306958	MIXD	1	0	41407	555	952	Temp 65F; Cloud 92; Wind 1; No Precip	JRCurtis
56	AMGO	S	S	A	M	N	Y	N		1	44.574716	-123.307313	MIXD	1	0	41407	555	952	Temp 65F; Cloud 92; Wind 1; No Precip	JRCurtis
57	SPTO	C	C	A	U	Y	Y	N		1	44.574725	-123.307055	MIXD	1	0	41407	555	952	Temp 65F; Cloud 92; Wind 1; No Precip	JRCurtis
58	NOFL	C	C	A	U	Y	N	Y		1	44.574901	-123.306755	MIXD	1	0	41407	555	952	Temp 65F; Cloud 92; Wind 1; No Precip	JRCurtis
59	SOSP	S	S	A	M	Y	Y	N		1	44.574923	-123.307515	MIXD	1	0	41407	555	952	Temp 65F; Cloud 92; Wind 1; No Precip	JRCurtis
60	EUST	S	S	A	M	N	Y	N		1	44.574813	-123.307153	MIXD	1	0	41407	555	952	Temp 65F; Cloud 92; Wind 1; No Precip	JRCurtis
61	SPTO	C	C	A	U	Y	N	N		1	44.574818	-123.307704	MIXD	1	0	41407	555	952	Temp 65F; Cloud 92; Wind 1; No Precip	JRCurtis
62	LAZB	S	S	A	M	Y	Y	N		1	44.574999	-123.307558	MIXD	1	0	41407	555	952	Temp 65F; Cloud 92; Wind 1; No Precip	JRCurtis
63	SPTO	C	C	A	U	N	Y	N		1	44.575021	-123.307496	MIXD	1	0	41407	555	952	Temp 65F; Cloud 92; Wind 1; No Precip	JRCurtis
64	WIWA	S	S	A	M	Y	N	N		1	44.575049	-123.307966	MIXD	1	0	41407	555	952	Temp 65F; Cloud 92; Wind 1; No Precip	JRCurtis
65	EUST	C	C	J	U	Y	N	N	LIKELY W/ 1 ADULT	4	44.575093	-123.308019	MIXD	1	0	41407	555	952	Temp 65F; Cloud 92; Wind 1; No Precip	JRCurtis
66	SOSP	S	S	A	M	Y	N	N		1	44.575264	-123.306757	MIXD	1	0	41407	555	952	Temp 65F; Cloud 92; Wind 1; No Precip	JRCurtis
67	SOSP	S	SV	A	M	N	Y	N		1	44.575311	-123.30748	MIXD	1	0	41407	555	952	Temp 65F; Cloud 92; Wind 1; No Precip	JRCurtis
68	SPTO	S	S	A	M	Y	Y	N		1	44.575402	-123.307677	MIXD	1	0	41407	555	952	Temp 65F; Cloud 92; Wind 1; No Precip	JRCurtis
69	SOSP	C	CV	J	U	Y	Y	N		2	44.575523	-123.307456	MIXD	1	0	41407	555	952	Temp 65F; Cloud 92; Wind 1; No Precip	JRCurtis
70	AMGO	S	SV	A	M	Y	Y	N		1	44.575556	-123.307119	MIXD	1	0	41407	555	952	Temp 65F; Cloud 92; Wind 1; No Precip	JRCurtis
71	RTHA	C	CV	A	U	Y	Y	N		1	44.575551	-123.307757	MIXD	1	0	41407	555	952	Temp 65F; Cloud 92; Wind 1; No Precip	JRCurtis
72	WBNU	S	S	A	M	Y	Y	N		1	44.575674	-123.307997	MIXD	1	0	41407	555	952	Temp 65F; Cloud 92; Wind 1; No Precip	JRCurtis
73	MODO	S	S	A	M	Y	N	N		1	44.57643	-123.307252	MIXD	1	0	41407	555	952	Temp 65F; Cloud 92; Wind 1; No Precip	JRCurtis
74	WBNU	S	S	A	M	Y	N	U		1	44.576288	-123.307253	MIXD	1	0	41407	555	952	Temp 65F; Cloud 92; Wind 1; No Precip	JRCurtis
75	SPTO	S	S	A	M	Y	N	N		1	44.576668	-123.306813	MIXD	1	0	41407	555	952	Temp 65F; Cloud 92; Wind 1; No Precip	JRCurtis
76	SOSP	V	V	A	U	N	Y	N		2	44.576492	-123.307568	MIXD	1	0	41407	555	952	Temp 65F; Cloud 92; Wind 1; No Precip	JRCurtis
77	SOSP	C	CV	A	U	Y	Y	N		1	44.576377	-123.307789	MIXD	1	0	41407	555	952	Temp 65F; Cloud 92; Wind 1; No Precip	JRCurtis
78	SOSP	S	S	A	M	Y	Y	N		1	44.576297	-123.307872	MIXD	1	0	41407	555	952	Temp 65F; Cloud 92; Wind 1; No Precip	JRCurtis
79	SOSP	S	S	A	M	Y	N	U		1	44.576356	-123.308519	MIXD	1	0	41407	555	952	Temp 65F; Cloud 92; Wind 1; No Precip	JRCurtis
80	SOSP	S	S	A	M	Y	Y	N		1	44.57574	-123.309222	MIXD	1	0	41407	555	952	Temp 65F; Cloud 92; Wind 1; No Precip	JRCurtis
81	OCWA	S	S	A	M	Y	N	N		1	44.577009	-123.306949	MIXD	1	0	41407	555	952	Temp 65F; Cloud 92; Wind 1; No Precip	JRCurtis
82	AMGO	C	C	A	U	N	Y	N		1	44.576439	-123.308494	MIXD	1	0	41407	555	952	Temp 65F; Cloud 92; Wind 1; No Precip	JRCurtis
83	SOSP	C	CV	A	U	Y	Y	N		1	44.576732	-123.30784	MIXD	1	0	41407	555	952	Temp 65F; Cloud 92; Wind 1; No Precip	JRCurtis
84	EUST	S	S	A	M	Y	Y	N		1	44.576591	-123.308465	MIXD	1	0	41407	555	952	Temp 65F; Cloud 92; Wind 1; No Precip	JRCurtis
85	BUSH	C	CV	A	U	Y	Y	N		2	44.576878	-123.307843	MIXD	1	0	41407	555	952	Temp 65F; Cloud 92; Wind 1; No Precip	JRCurtis
86	BUSH	C	CV	A	U	Y	Y	Y		2	44.576783	-123.308304	MIXD	1	0	41407	555	952	Temp 65F; Cloud 92; Wind 1; No Precip	JRCurtis
87	SOSP	C	C	A	U	Y	Y	N		1	44.577065	-123.307748	MIXD	1	0	41407	555	952	Temp 65F; Cloud 92; Wind 1; No Precip	JRCurtis
88	WESJ	C	CV	A	U	Y	Y	N		1	44.576964	-123.308381	MIXD	1	0	41407	555	952	Temp 65F; Cloud 92; Wind 1; No Precip	JRCurtis
89	BUSH	C	CV	A	U	Y	N	N		1	44.577044	-123.308715	MIXD	1	0	41407	555	952	Temp 65F; Cloud 92; Wind 1; No Precip	JRCurtis
90	BCCH	C	CV	A	U	Y	Y	N		1	44.577186	-123.307913	MIXD	1	0	41407	555	952	Temp 65F; Cloud 92; Wind 1; No Precip	JRCurtis
91	BUSH	C	CV	A	U	Y	Y	Y		2	44.57724	-123.307794	MIXD	1	0	41407	555	952	Temp 65F; Cloud 92; Wind 1; No Precip	JRCurtis
92	BHCO	S	S	A	M	Y	Y	N		1	44.577319	-123.307927	MIXD	1	0	41407	555	952	Temp 65F; Cloud 92; Wind 1; No Precip	JRCurtis
93	MODO	S	SV	M	A	Y	Y	N		1	44.577242	-123.308334	MIXD	1	0	41407	555	952	Temp 65F; Cloud 92; Wind 1; No Precip	JRCurtis
94	COYE	C	C	A	U	N	Y	N		1	44.577417	-123.307797	MIXD	1	0	41407	555	952	Temp 65F; Cloud 92; Wind 1; No Precip	JRCurtis
95	SPTO	C	CV	A	U	Y	Y	N		1	44.577447	-123.308083	MIXD	1	0	41407	555	952	Temp 65F; Cloud 92; Wind 1; No Precip	JRCurtis
96	LEGO	C	C	A	U	N	Y	N		1	44.577556	-123.307791	MIXD	1	0	41407	555	952	Temp 65F; Cloud 92; Wind 1; No Precip	JRCurtis
97	SOSP	S	S	A	M	Y	Y	N		1	44.57755	-123.308291	MIXD	1	0	41407	555	952	Temp 65F; Cloud 92; Wind 1; No Precip	JRCurtis
98	BHGR	S	S	A	U	Y	Y	N		1	44.577627	-123.308167	MIXD	1	0	41407	555	952	Temp 65F; Cloud 92; Wind 1; No Precip	JRCurtis
99	EUST	C	C	J	U	Y	Y	N		1	44.577338	-123.309254	MIXD	1	0	41407	555	952	Temp 65F; Cloud 92; Wind 1; No Precip	JRCurtis
100	EVGR	C	CV	A	U	Y	Y	N		3	44.577415	-123.308508	MIXD	1	0	41407	555	952	Temp 65F; Cloud 92; Wind 1; No Precip	JRCurtis
101	TRES	V	FV	A	U	Y	Y	Y		2	44.577945	-123.309004	MIXD	1	0	41407	555	952	Temp 65F; Cloud 92; Wind 1; No Precip	JRCurtis
102	TRES	V	FV	A	U	Y	Y	N		2	44.57775	-123.308419	MIXD	1	0	41407	555	952	Temp 65F; Cloud 92; Wind 1; No Precip	JRCurtis
103	EUST	C	CV	A	U	Y	Y	N		1	44.577836	-123.308433	MIXD	1	0	41407	555	952	Temp 65F; Cloud 92; Wind 1; No Precip	JRCurtis
104	EUST	V	V	A	U	Y	Y	N		2	44.577911	-123.308212	MIXD	1	0	41407	555	952	Temp 65F; Cloud 92; Wind 1; No Precip	JRCurtis
105	SOSP	S	S	A	M	Y	Y	N		1	44.577887	-123.307951	MIXD	1	0	41407	555	952	Temp 65F; Cloud 92; Wind 1; No Precip	JRCurtis
106	OCWA	S	S	A	M	Y	Y	N		1	44.577934	-123.307792	MIXD	1	0	41407	555	952	Temp 65F; Cloud 92; Wind 1; No Precip	JRCurtis
107	BHGR	S	SV	A	U	Y	Y	Y		1	44.578128	-123.308203	MIXD	1	0	41407	555	952	Temp 65F; Cloud 92; Wind 1; No Precip	JRCurtis
108	BHGR	S	SV	A	U	Y	Y	N		1	44.578029	-123.30893	MIXD	1	0	41407	555	952	Temp 65F; Cloud 92; Wind 1; No Precip	JRCurtis
109	BEWR	S	SV	A	M	Y	Y	Y		1	44.578094	-123.308925	MIXD	1	0	41407	555	952	Temp 65F; Cloud 92; Wind 1; No Precip	JRCurtis
110	BEWR	S	SV	A	M	Y	Y	N		1	44.578553	-123.30872	MIXD	1	0	41407	555	952	Temp 65F; Cloud 92; Wind 1; No Precip	JRCurtis
111	EUST	S	S	A	M	Y	Y	N		1	44.578451	-123.309082	MIXD	1	0	41407	555	952	Temp 65F; Cloud 92; Wind 1; No Precip	JRCurtis
112	WEWP	S	S	A	M	Y	N	N		1	44.578749	-123.307542	MIXD	1	0	41407	555	952	Temp 65F; Cloud 92; Wind 1; No Precip	JRCurtis
113	SOSP	S	S	A	M	Y	N	N		1	44.578851	-123.30782	MIXD	1	0	41407	555	952	Temp 65F; Cloud 92; Wind 1; No Precip	JRCurtis
114	COYE	S	S	A	M	Y	N	N		1	44.578919	-123.307378	MIXD	1	0	41407	555	952	Temp 65F; Cloud 92; Wind 1; No Precip	JRCurtis
115	SOSP	S	S	A	M	Y	Y	N		1	44.578811	-123.308561	MIXD	1	0	41407	555	952	Temp 65F; Cloud 92; Wind 1; No Precip	JRCurtis
116	SPTO	S	SV	A	M	Y	Y	N		1	44.578907	-123.308471	MIXD	1	0	41407	555	952	Temp 65F; Cloud 92; Wind 1; No Precip	JRCurtis
117	EUST	C	CV	J	U	Y	Y	N		1	44.579021	-123.30848	MIXD	1	0	41407	555	952	Temp 65F; Cloud 92; Wind 1; No Precip	JRCurtis
118	SOSP	S	S	A	M	Y	Y	N		1	44.579052	-123.308344	MIXD	1	0	41407	555	952	Temp 65F; Cloud 92; Wind 1; No Precip	JRCurtis
119	SOSP	S	S	A	M	Y	Y	N		1	44.57928	-123.308329	MIXD	1	0	41407	555	952	Temp 65F; Cloud 92; Wind 1; No Precip	JRCurtis
120	AMGO	S	SV	A	U	Y	Y	N		4	44.579362	-123.308335	MIXD	1	0	41407	555	952	Temp 65F; Cloud 92; Wind 1; No Precip	JRCurtis
121	AMGO	V	FV	A	U	Y	N	N		1	44.579443	-123.308226	MIXD	1	0	41407	555	952	Temp 65F; Cloud 92; Wind 1; No Precip	JRCurtis
122	DEJU	S	S	A	M	Y	Y	N		1	44.579705	-123.308375	MIXD	1	0	41407	555	952	Temp 65F; Cloud 92; Wind 1; No Precip	JRCurtis
123	EUST	C	CV	J	U	Y	Y	N		1	44.579898	-123.308433	MIXD	1	0	41407	555	952	Temp 65F; Cloud 92; Wind 1; No Precip	JRCurtis
124	OCWA	S	S	A	M	N	Y	N		1	44.579895	-123.308742	MIXD	1	0	41407	555	952	Temp 65F; Cloud 92; Wind 1; No Precip	JRCurtis
125	EUST	S	SV	A	M	Y	Y	N		1	44.580258	-123.308321	MIXD	1	0	41407	555	952	Temp 65F; Cloud 92; Wind 1; No Precip	JRCurtis
126	BEWR	S	S	A	M	Y	Y	N		1	44.580197	-123.308408	MIXD	1	0	41407	555	952	Temp 65F; Cloud 92; Wind 1; No Precip	JRCurtis
127	EUST	S	SV	A	M	Y	Y	N		1	44.580186	-123.308254	MIXD	1	0	41407	555	952	Temp 65F; Cloud 92; Wind 1; No Precip	JRCurtis
128	PUFI	S	S	A	M	Y	Y	N		1	44.389851	-123.295861	MARS	1	1	41408	551	1022	Temp 50F; Cloud 45; Wind 0; No Precip	JRCurtis
129	AMGO	C	CV	A	U	Y	Y	N		1	44.38986	-123.296077	MARS	1	1	41408	551	1022	Temp 50F; Cloud 45; Wind 0; No Precip	JRCurtis
130	SWTH	C	C	A	U	Y	N	N		1	44.3895	-123.295743	MARS	1	1	41408	551	1022	Temp 50F; Cloud 45; Wind 0; No Precip	JRCurtis
131	SOSP	S	S	A	M	Y	N	N		1	44.389443	-123.295876	MARS	1	1	41408	551	1022	Temp 50F; Cloud 45; Wind 0; No Precip	JRCurtis
132	RWBL	C	C	A	U	Y	Y	N		1	44.389788	-123.29626	MARS	1	1	41408	551	1022	Temp 50F; Cloud 45; Wind 0; No Precip	JRCurtis
133	MAWR	S	S	A	M	Y	Y	N		1	44.389746	-123.296293	MARS	1	1	41408	551	1022	Temp 50F; Cloud 45; Wind 0; No Precip	JRCurtis
134	AMRO	C	CV	A	U	Y	Y	N		1	44.389692	-123.296263	MARS	1	1	41408	551	1022	Temp 50F; Cloud 45; Wind 0; No Precip	JRCurtis
135	SOSP	C	CV	J	U	Y	Y	N		3	44.389633	-123.296213	MARS	1	1	41408	551	1022	Temp 50F; Cloud 45; Wind 0; No Precip	JRCurtis
136	SWTH	C	C	A	U	Y	Y	N		1	44.389623	-123.296404	MARS	1	1	41408	551	1022	Temp 50F; Cloud 45; Wind 0; No Precip	JRCurtis
137	YWAR	S	S	A	M	Y	Y	N		1	44.389638	-123.296525	MARS	1	1	41408	551	1022	Temp 50F; Cloud 45; Wind 0; No Precip	JRCurtis
138	RWBL	C	CV	A	U	Y	N	N		2	44.389517	-123.296184	MARS	1	1	41408	551	1022	Temp 50F; Cloud 45; Wind 0; No Precip	JRCurtis
139	SOSP	S	SV	A	M	Y	N	N		1	44.389462	-123.296491	MARS	1	1	41408	551	1022	Temp 50F; Cloud 45; Wind 0; No Precip	JRCurtis
140	SOSP	C	CV	A	U	Y	Y	N		1	44.389614	-123.296599	MARS	1	1	41408	551	1022	Temp 50F; Cloud 45; Wind 0; No Precip	JRCurtis
141	MAWR	S	S	A	M	Y	N	N		1	44.389325	-123.296689	MARS	1	1	41408	551	1022	Temp 50F; Cloud 45; Wind 0; No Precip	JRCurtis
142	SWTH	C	C	A	U	Y	N	N		1	44.389379	-123.296586	MARS	1	1	41408	551	1022	Temp 50F; Cloud 45; Wind 0; No Precip	JRCurtis
143	RWBL	C	CV	A	P	Y	Y	N		2	44.389735	-123.296833	MARS	1	1	41408	551	1022	Temp 50F; Cloud 45; Wind 0; No Precip	JRCurtis
144	SOSP	V	FV	A	U	Y	Y	N		2	44.389629	-123.296724	MARS	1	1	41408	551	1022	Temp 50F; Cloud 45; Wind 0; No Precip	JRCurtis
145	MAWR	S	S	A	M	Y	Y	U		1	44.389613	-123.296936	MARS	1	1	41408	551	1022	Temp 50F; Cloud 45; Wind 0; No Precip	JRCurtis
146	SOSP	S	SV	A	M	Y	N	Y		1	44.389466	-123.297221	MARS	1	1	41408	551	1022	Temp 50F; Cloud 45; Wind 0; No Precip	JRCurtis
147	MALL	V	V	A	U	Y	Y	N		5	44.390067	-123.296631	MARS	1	1	41408	551	1022	Temp 50F; Cloud 45; Wind 0; No Precip	JRCurtis
148	RWBL	C	CV	A	U	Y	Y	N		1	44.390189	-123.296424	MARS	1	1	41408	551	1022	Temp 50F; Cloud 45; Wind 0; No Precip	JRCurtis
149	CITE	V	V	A	U	Y	Y	N		3	44.39024	-123.296312	MARS	1	1	41408	551	1022	Temp 50F; Cloud 45; Wind 0; No Precip	JRCurtis
150	MALL	V	V	A	U	Y	Y	N		4	44.390314	-123.296366	MARS	1	1	41408	551	1022	Temp 50F; Cloud 45; Wind 0; No Precip	JRCurtis
151	MAWR	S	S	A	M	Y	Y	N		1	44.390411	-123.295823	MARS	1	1	41408	551	1022	Temp 50F; Cloud 45; Wind 0; No Precip	JRCurtis
152	KILL	C	CLV	A	U	Y	Y	N		2	44.390568	-123.296039	MARS	1	1	41408	551	1022	Temp 50F; Cloud 45; Wind 0; No Precip	JRCurtis
153	AMGO	V	VL	A	U	Y	N	N		1	44.389595	-123.295873	MARS	1	1	41408	551	1022	Temp 50F; Cloud 45; Wind 0; No Precip	JRCurtis
154	CITE	V	V	A	U	Y	Y	N		1	44.390638	-123.296625	MARS	1	1	41408	551	1022	Temp 50F; Cloud 45; Wind 0; No Precip	JRCurtis
155	MAWR	S	S	A	M	Y	N	N		1	44.389281	-123.297499	MARS	1	1	41408	551	1022	Temp 50F; Cloud 45; Wind 0; No Precip	JRCurtis
156	RWBL	C	CV	A	U	Y	N	N		1	44.389483	-123.297803	MARS	1	1	41408	551	1022	Temp 50F; Cloud 45; Wind 0; No Precip	JRCurtis
157	MAWR	S	S	A	M	Y	Y	N		1	44.389458	-123.298264	MARS	1	1	41408	551	1022	Temp 50F; Cloud 45; Wind 0; No Precip	JRCurtis
158	RWBL	C	CV	A	U	Y	Y	N		1	44.389754	-123.297655	MARS	1	1	41408	551	1022	Temp 50F; Cloud 45; Wind 0; No Precip	JRCurtis
159	MAWR	S	SV	A	M	Y	Y	Y		1	44.389615	-123.297521	MARS	1	1	41408	551	1022	Temp 50F; Cloud 45; Wind 0; No Precip	JRCurtis
160	MAWR	S	SV	A	M	Y	Y	N		1	44.389619	-123.298007	MARS	1	1	41408	551	1022	Temp 50F; Cloud 45; Wind 0; No Precip	JRCurtis
161	COYE	S	S	A	M	N	N	N		1	44.389463	-123.298583	MARS	1	1	41408	551	1022	Temp 50F; Cloud 45; Wind 0; No Precip	JRCurtis
162	GBHE	V	VL	A	U	Y	Y	N		1	44.38962	-123.298725	MARS	1	1	41408	551	1022	Temp 50F; Cloud 45; Wind 0; No Precip	JRCurtis
163	TRES	S	SV	A	M	Y	Y	N		3	44.389818	-123.298245	MARS	1	1	41408	551	1022	Temp 50F; Cloud 45; Wind 0; No Precip	JRCurtis
164	MALL	V	V	A	P	Y	Y	N		2	44.389843	-123.297958	MARS	1	1	41408	551	1022	Temp 50F; Cloud 45; Wind 0; No Precip	JRCurtis
165	MAWR	S	S	A	M	Y	N	N		1	44.389476	-123.299447	MARS	1	1	41408	551	1022	Temp 50F; Cloud 45; Wind 0; No Precip	JRCurtis
166	RWBL	C	CV	A	U	Y	N	N		1	44.389486	-123.299061	MARS	1	1	41408	551	1022	Temp 50F; Cloud 45; Wind 0; No Precip	JRCurtis
167	PUFI	S	S	A	M	Y	N	N		1	44.389472	-123.299563	MARS	1	1	41408	551	1022	Temp 50F; Cloud 45; Wind 0; No Precip	JRCurtis
168	AMGO	S	SV	A	U	Y	N	N		3	44.389681	-123.299502	MARS	1	1	41408	551	1022	Temp 50F; Cloud 45; Wind 0; No Precip	JRCurtis
169	BHCO	S	SV	A	M	Y	N	N		1	44.389624	-123.299489	MARS	1	1	41408	551	1022	Temp 50F; Cloud 45; Wind 0; No Precip	JRCurtis
170	DOWO	C	C	A	U	Y	N	N		1	44.389737	-123.299503	MARS	1	1	41408	551	1022	Temp 50F; Cloud 45; Wind 0; No Precip	JRCurtis
171	PBGR	S	SV	A	M	Y	Y	N		1	44.38973	-123.298859	MARS	1	1	41408	551	1022	Temp 50F; Cloud 45; Wind 0; No Precip	JRCurtis
172	PBGR	V	V	A	M	Y	Y	Y		1	44.389843	-123.298984	MARS	1	1	41408	551	1022	Temp 50F; Cloud 45; Wind 0; No Precip	JRCurtis
173	WODU	V	V	A	U	Y	Y	N		2	44.389722	-123.298767	MARS	1	1	41408	551	1022	Temp 50F; Cloud 45; Wind 0; No Precip	JRCurtis
174	MALL	V	V	A	U	Y	Y	N		3	44.389898	-123.29849	MARS	1	1	41408	551	1022	Temp 50F; Cloud 45; Wind 0; No Precip	JRCurtis
175	RWBL	C	CV	A	U	Y	Y	N		1	44.38996	-123.298515	MARS	1	1	41408	551	1022	Temp 50F; Cloud 45; Wind 0; No Precip	JRCurtis
176	VIRA	C	C	A	U	N	Y	N		1	44.389891	-123.298806	MARS	1	1	41408	551	1022	Temp 50F; Cloud 45; Wind 0; No Precip	JRCurtis
177	BARS	V	V	A	U	N	Y	N		1	44.38998	-123.298831	MARS	1	1	41408	551	1022	Temp 50F; Cloud 45; Wind 0; No Precip	JRCurtis
178	GBHE	V	V	A	U	Y	Y	N		1	44.390004	-123.29896	MARS	1	1	41408	551	1022	Temp 50F; Cloud 45; Wind 0; No Precip	JRCurtis
179	GBHE	V	V	A	U	Y	Y	N		1	44.390079	-123.298856	MARS	1	1	41408	551	1022	Temp 50F; Cloud 45; Wind 0; No Precip	JRCurtis
180	MALL	V	V	A	U	Y	Y	N		4	44.389999	-123.298574	MARS	1	1	41408	551	1022	Temp 50F; Cloud 45; Wind 0; No Precip	JRCurtis
181	UNDU	V	V	U	U	Y	Y	N	37 UNDU FLUSHED BY TRUCK BEFORE I COULD ID. MOSTLY MALL, SOME CITE & GWTE	37	44.3901	-123.298583	MARS	1	1	41408	551	1022	Temp 50F; Cloud 45; Wind 0; No Precip	JRCurtis
182	WODU	C	CV	A	U	Y	Y	N		1	44.390122	-123.298176	MARS	1	1	41408	551	1022	Temp 50F; Cloud 45; Wind 0; No Precip	JRCurtis
183	MAWR	S	SV	A	M	Y	Y	Y		1	44.390152	-123.299152	MARS	1	1	41408	551	1022	Temp 50F; Cloud 45; Wind 0; No Precip	JRCurtis
184	MAWR	S	SV	A	M	Y	Y	Y		1	44.390271	-123.299377	MARS	1	1	41408	551	1022	Temp 50F; Cloud 45; Wind 0; No Precip	JRCurtis
185	MAWR	S	SV	A	M	Y	Y	N		1	44.390053	-123.299425	MARS	1	1	41408	551	1022	Temp 50F; Cloud 45; Wind 0; No Precip	JRCurtis
186	GBHE	V	V	A	U	Y	Y	N		1	44.390293	-123.298966	MARS	1	1	41408	551	1022	Temp 50F; Cloud 45; Wind 0; No Precip	JRCurtis
187	GREG	V	VL	A	U	Y	Y	N		1	44.390186	-123.29889	MARS	1	1	41408	551	1022	Temp 50F; Cloud 45; Wind 0; No Precip	JRCurtis
188	WODU	V	V	A	U	Y	Y	N		1	44.390273	-123.298646	MARS	1	1	41408	551	1022	Temp 50F; Cloud 45; Wind 0; No Precip	JRCurtis
189	GBHE	V	V	A	U	Y	Y	Y		1	44.390312	-123.298418	MARS	1	1	41408	551	1022	Temp 50F; Cloud 45; Wind 0; No Precip	JRCurtis
190	GBHE	V	V	A	U	Y	Y	N		1	44.390265	-123.298297	MARS	1	1	41408	551	1022	Temp 50F; Cloud 45; Wind 0; No Precip	JRCurtis
191	MALL	V	V	A	F	Y	Y	N		1	44.390208	-123.298367	MARS	1	1	41408	551	1022	Temp 50F; Cloud 45; Wind 0; No Precip	JRCurtis
192	GBHE	V	V	A	U	Y	Y	N		1	44.390631	-123.297111	MARS	1	1	41408	551	1022	Temp 50F; Cloud 45; Wind 0; No Precip	JRCurtis
193	GWTE	C	CV	A	U	Y	Y	N		1	44.390361	-123.297828	MARS	1	1	41408	551	1022	Temp 50F; Cloud 45; Wind 0; No Precip	JRCurtis
194	MALL	V	V	A	F	Y	Y	N		1	44.390264	-123.297358	MARS	1	1	41408	551	1022	Temp 50F; Cloud 45; Wind 0; No Precip	JRCurtis
195	MALL	V	V	A	F	Y	Y	N		2	44.390202	-123.297317	MARS	1	1	41408	551	1022	Temp 50F; Cloud 45; Wind 0; No Precip	JRCurtis
196	RWBL	S	S	A	M	Y	Y	N		1	44.390752	-123.298652	MARS	1	1	41408	551	1022	Temp 50F; Cloud 45; Wind 0; No Precip	JRCurtis
197	GRYE	C	CV	A	U	Y	Y	N		1	44.390943	-123.29852	MARS	1	1	41408	551	1022	Temp 50F; Cloud 45; Wind 0; No Precip	JRCurtis
198	EUST	C	CV	J	U	Y	N	N	LIKELY W/ 1 ADULT	5	44.390783	-123.2993	MARS	1	1	41408	551	1022	Temp 50F; Cloud 45; Wind 0; No Precip	JRCurtis
199	BHCO	S	S	A	M	Y	N	N		1	44.390923	-123.299338	MARS	1	1	41408	551	1022	Temp 50F; Cloud 45; Wind 0; No Precip	JRCurtis
200	COYE	S	S	A	M	Y	Y	N		1	44.391031	-123.299148	MARS	1	1	41408	551	1022	Temp 50F; Cloud 45; Wind 0; No Precip	JRCurtis
201	RWBL	S	S	A	M	N	Y	N		1	44.39041	-123.298489	MARS	1	1	41408	551	1022	Temp 50F; Cloud 45; Wind 0; No Precip	JRCurtis
202	MALL	V	V	A	P	Y	Y	N		2	44.390473	-123.298493	MARS	1	1	41408	551	1022	Temp 50F; Cloud 45; Wind 0; No Precip	JRCurtis
203	MALL	V	V	A	P	Y	Y	N		2	44.390417	-123.298177	MARS	1	1	41408	551	1022	Temp 50F; Cloud 45; Wind 0; No Precip	JRCurtis
204	MAWR	S	SV	A	M	Y	N	N		1	44.391144	-123.299045	MARS	1	1	41408	551	1022	Temp 50F; Cloud 45; Wind 0; No Precip	JRCurtis
205	MAWR	S	SV	A	M	Y	N	Y		1	44.391308	-123.299004	MARS	1	1	41408	551	1022	Temp 50F; Cloud 45; Wind 0; No Precip	JRCurtis
206	AMRO	C	CV	A	U	N	Y	N		1	44.391103	-123.298878	MARS	1	1	41408	551	1022	Temp 50F; Cloud 45; Wind 0; No Precip	JRCurtis
207	YWAR	S	S	A	M	N	Y	N		1	44.390917	-123.299475	MARS	1	1	41408	551	1022	Temp 50F; Cloud 45; Wind 0; No Precip	JRCurtis
208	EUST	V	V	A	U	N	Y	N		3	44.390757	-123.298968	MARS	1	1	41408	551	1022	Temp 50F; Cloud 45; Wind 0; No Precip	JRCurtis
209	MALL	V	V	A	F	N	Y	N		1	44.390868	-123.297677	MARS	1	1	41408	551	1022	Temp 50F; Cloud 45; Wind 0; No Precip	JRCurtis
210	RWBL	S	S	A	M	Y	Y	N		1	44.391022	-123.297711	MARS	1	1	41408	551	1022	Temp 50F; Cloud 45; Wind 0; No Precip	JRCurtis
211	RWBL	C	CV	A	U	N	Y	N		1	44.391161	-123.298314	MARS	1	1	41408	551	1022	Temp 50F; Cloud 45; Wind 0; No Precip	JRCurtis
212	RWBL	C	CV	A	U	Y	Y	N		1	44.391286	-123.298194	MARS	1	1	41408	551	1022	Temp 50F; Cloud 45; Wind 0; No Precip	JRCurtis
213	GWTE	V	V	A	U	Y	Y	N		3	44.391554	-123.296264	MARS	1	1	41408	551	1022	Temp 50F; Cloud 45; Wind 0; No Precip	JRCurtis
214	CITE	V	V	A	U	Y	Y	N		4	44.391735	-123.296706	MARS	1	1	41408	551	1022	Temp 50F; Cloud 45; Wind 0; No Precip	JRCurtis
215	RWBL	V	V	A	U	Y	Y	N		1	44.391551	-123.297552	MARS	1	1	41408	551	1022	Temp 50F; Cloud 45; Wind 0; No Precip	JRCurtis
216	RWBL	V	V	A	U	Y	Y	N		3	44.391572	-123.298486	MARS	1	1	41408	551	1022	Temp 50F; Cloud 45; Wind 0; No Precip	JRCurtis
217	COYE	V	V	A	M	N	Y	N		1	44.391606	-123.299304	MARS	1	1	41408	551	1022	Temp 50F; Cloud 45; Wind 0; No Precip	JRCurtis
218	TRES	V	V	A	U	Y	Y	N		1	44.391656	-123.298271	MARS	1	1	41408	551	1022	Temp 50F; Cloud 45; Wind 0; No Precip	JRCurtis
219	RWBL	C	CV	A	U	Y	Y	N		1	44.391472	-123.298004	MARS	1	1	41408	551	1022	Temp 50F; Cloud 45; Wind 0; No Precip	JRCurtis
220	CITE	V	V	A	P	Y	Y	N		2	44.391696	-123.297868	MARS	1	1	41408	551	1022	Temp 50F; Cloud 45; Wind 0; No Precip	JRCurtis
221	RWBL	S	S	A	M	Y	Y	N		1	44.391796	-123.29823	MARS	1	1	41408	551	1022	Temp 50F; Cloud 45; Wind 0; No Precip	JRCurtis
222	RWBL	V	V	A	U	N	Y	N		1	44.391942	-123.298264	MARS	1	1	41408	551	1022	Temp 50F; Cloud 45; Wind 0; No Precip	JRCurtis
223	RWBL	S	S	A	M	Y	Y	N		1	44.391862	-123.297902	MARS	1	1	41408	551	1022	Temp 50F; Cloud 45; Wind 0; No Precip	JRCurtis
224	WODU	V	V	A	U	Y	Y	N		2	44.391935	-123.297508	MARS	1	1	41408	551	1022	Temp 50F; Cloud 45; Wind 0; No Precip	JRCurtis
225	RWBL	S	S	A	M	Y	Y	N		1	44.392079	-123.297102	MARS	1	1	41408	551	1022	Temp 50F; Cloud 45; Wind 0; No Precip	JRCurtis
226	RWBL	S	SV	A	M	Y	N	N		1	44.392038	-123.298999	MARS	1	1	41408	551	1022	Temp 50F; Cloud 45; Wind 0; No Precip	JRCurtis
227	MAWR	S	SV	A	M	Y	N	Y		1	44.391947	-123.298725	MARS	1	1	41408	551	1022	Temp 50F; Cloud 45; Wind 0; No Precip	JRCurtis
228	MAWR	S	SV	A	M	Y	N	N		1	44.392212	-123.298726	MARS	1	1	41408	551	1022	Temp 50F; Cloud 45; Wind 0; No Precip	JRCurtis
229	RWBL	V	V	A	U	Y	Y	N		2	44.391878	-123.297732	MARS	1	1	41408	551	1022	Temp 50F; Cloud 45; Wind 0; No Precip	JRCurtis
230	MALL	V	V	A	U	Y	Y	N		2	44.391929	-123.297379	MARS	1	1	41408	551	1022	Temp 50F; Cloud 45; Wind 0; No Precip	JRCurtis
231	RWBL	C	CV	A	U	Y	Y	N		1	44.392005	-123.297911	MARS	1	1	41408	551	1022	Temp 50F; Cloud 45; Wind 0; No Precip	JRCurtis
232	YHBL	S	S	A	M	Y	Y	N		1	44.392092	-123.296691	MARS	1	1	41408	551	1022	Temp 50F; Cloud 45; Wind 0; No Precip	JRCurtis
233	SOSP	V	V	A	U	N	Y	N		1	44.392365	-123.298507	MARS	1	1	41408	551	1022	Temp 50F; Cloud 45; Wind 0; No Precip	JRCurtis
234	AMGO	C	C	A	U	N	N	N		1	44.392751	-123.298721	MARS	1	1	41408	551	1022	Temp 50F; Cloud 45; Wind 0; No Precip	JRCurtis
235	COYE	C	CV	A	U	Y	N	N		1	44.392822	-123.29858	MARS	1	1	41408	551	1022	Temp 50F; Cloud 45; Wind 0; No Precip	JRCurtis
236	RWBL	C	CV	A	U	N	Y	N		1	44.39271	-123.298288	MARS	1	1	41408	551	1022	Temp 50F; Cloud 45; Wind 0; No Precip	JRCurtis
237	RWBL	V	V	A	U	Y	Y	N		1	44.392759	-123.297687	MARS	1	1	41408	551	1022	Temp 50F; Cloud 45; Wind 0; No Precip	JRCurtis
238	RWBL	S	S	A	M	Y	Y	N		1	44.393033	-123.297642	MARS	1	1	41408	551	1022	Temp 50F; Cloud 45; Wind 0; No Precip	JRCurtis
239	AMRO	V	V	A	U	Y	Y	N		2	44.393239	-123.298165	MARS	1	1	41408	551	1022	Temp 50F; Cloud 45; Wind 0; No Precip	JRCurtis
240	RWBL	C	C	A	U	Y	N	N		1	44.393585	-123.298413	MARS	1	1	41408	551	1022	Temp 50F; Cloud 45; Wind 0; No Precip	JRCurtis
241	MAWR	S	SV	A	M	Y	N	N		1	44.393767	-123.298302	MARS	1	1	41408	551	1022	Temp 50F; Cloud 45; Wind 0; No Precip	JRCurtis
242	MAWR	S	SV	A	M	Y	N	Y		1	44.394235	-123.298201	MARS	1	1	41408	551	1022	Temp 50F; Cloud 45; Wind 0; No Precip	JRCurtis
243	MODO	S	S	A	M	Y	N	N		1	44.394028	-123.298623	MARS	1	1	41408	551	1022	Temp 50F; Cloud 45; Wind 0; No Precip	JRCurtis
244	EUST	C	CV	J	U	Y	Y	N		2	44.394256	-123.297869	MARS	1	1	41408	551	1022	Temp 50F; Cloud 45; Wind 0; No Precip	JRCurtis
245	SOSP	C	CV	A	U	Y	Y	N		1	44.394273	-123.297321	MARS	1	1	41408	551	1022	Temp 50F; Cloud 45; Wind 0; No Precip	JRCurtis
246	RWBL	V	V	A	U	Y	Y	N		2	44.39332	-123.297403	MARS	1	1	41408	551	1022	Temp 50F; Cloud 45; Wind 0; No Precip	JRCurtis
247	RWBL	C	CV	A	U	Y	Y	N		1	44.39315	-123.296098	MARS	1	1	41408	551	1022	Temp 50F; Cloud 45; Wind 0; No Precip	JRCurtis
248	MAWR	S	S	A	M	Y	Y	N		1	44.392586	-123.295895	MARS	1	1	41408	551	1022	Temp 50F; Cloud 45; Wind 0; No Precip	JRCurtis
249	GBHE	V	V	A	U	Y	Y	N		1	44.39232	-123.296061	MARS	1	1	41408	551	1022	Temp 50F; Cloud 45; Wind 0; No Precip	JRCurtis
250	PBGR	S	S	A	M	Y	Y	N		1	44.392165	-123.296005	MARS	1	1	41408	551	1022	Temp 50F; Cloud 45; Wind 0; No Precip	JRCurtis
251	RWBL	C	C	A	U	Y	Y	N		1	44.393909	-123.295147	MARS	1	1	41408	551	1022	Temp 50F; Cloud 45; Wind 0; No Precip	JRCurtis
252	RWBL	C	C	A	U	Y	Y	N		1	44.393766	-123.295179	MARS	1	1	41408	551	1022	Temp 50F; Cloud 45; Wind 0; No Precip	JRCurtis
253	RWBL	S	S	A	M	Y	Y	N		1	44.393408	-123.295344	MARS	1	1	41408	551	1022	Temp 50F; Cloud 45; Wind 0; No Precip	JRCurtis
254	AMRO	C	CV	A	U	N	N	N		2	44.393543	-123.295157	MARS	1	1	41408	551	1022	Temp 50F; Cloud 45; Wind 0; No Precip	JRCurtis
255	BEWR	S	S	A	M	N	N	N		1	44.393445	-123.295095	MARS	1	1	41408	551	1022	Temp 50F; Cloud 45; Wind 0; No Precip	JRCurtis
256	AMGO	S	S	A	M	N	N	N		1	44.393382	-123.295094	MARS	1	1	41408	551	1022	Temp 50F; Cloud 45; Wind 0; No Precip	JRCurtis
257	COYE	C	C	A	U	N	N	N		1	44.393338	-123.294928	MARS	1	1	41408	551	1022	Temp 50F; Cloud 45; Wind 0; No Precip	JRCurtis
258	RWBL	S	S	A	M	Y	N	N		1	44.39332	-123.295156	MARS	1	1	41408	551	1022	Temp 50F; Cloud 45; Wind 0; No Precip	JRCurtis
259	SOSP	C	C	A	U	N	N	N		1	44.393276	-123.294924	MARS	1	1	41408	551	1022	Temp 50F; Cloud 45; Wind 0; No Precip	JRCurtis
260	BHCO	S	SV	A	M	N	N	N		1	44.393192	-123.295006	MARS	1	1	41408	551	1022	Temp 50F; Cloud 45; Wind 0; No Precip	JRCurtis
261	BHCO	S	SV	A	M	N	Y	Y		1	44.392965	-123.295225	MARS	1	1	41408	551	1022	Temp 50F; Cloud 45; Wind 0; No Precip	JRCurtis
262	BCCH	S	S	A	M	N	N	N		1	44.392984	-123.29503	MARS	1	1	41408	551	1022	Temp 50F; Cloud 45; Wind 0; No Precip	JRCurtis
263	SOSP	S	S	A	M	N	N	N		1	44.392906	-123.295063	MARS	1	1	41408	551	1022	Temp 50F; Cloud 45; Wind 0; No Precip	JRCurtis
264	RWBL	S	SV	A	M	Y	Y	N		1	44.392756	-123.295369	MARS	1	1	41408	551	1022	Temp 50F; Cloud 45; Wind 0; No Precip	JRCurtis
265	RWBL	C	C	A	U	Y	Y	N		1	44.392896	-123.295387	MARS	1	1	41408	551	1022	Temp 50F; Cloud 45; Wind 0; No Precip	JRCurtis
266	SOSP	C	C	A	U	N	Y	N		1	44.392724	-123.295336	MARS	1	1	41408	551	1022	Temp 50F; Cloud 45; Wind 0; No Precip	JRCurtis
267	RWBL	C	CV	A	U	N	Y	N		1	44.392667	-123.295386	MARS	1	1	41408	551	1022	Temp 50F; Cloud 45; Wind 0; No Precip	JRCurtis
268	RWBL	S	S	A	M	Y	Y	N		1	44.392446	-123.295692	MARS	1	1	41408	551	1022	Temp 50F; Cloud 45; Wind 0; No Precip	JRCurtis
269	WIWA	S	SV	A	M	N	N	N		1	44.392414	-123.295513	MARS	1	1	41408	551	1022	Temp 50F; Cloud 45; Wind 0; No Precip	JRCurtis
270	YWAR	S	S	A	M	N	Y	N		1	44.392309	-123.29567	MARS	1	1	41408	551	1022	Temp 50F; Cloud 45; Wind 0; No Precip	JRCurtis
271	MAWR	S	S	A	M	Y	Y	N		1	44.392258	-123.295666	MARS	1	1	41408	551	1022	Temp 50F; Cloud 45; Wind 0; No Precip	JRCurtis
272	RWBL	S	SV	A	M	Y	Y	N		1	44.392196	-123.29567	MARS	1	1	41408	551	1022	Temp 50F; Cloud 45; Wind 0; No Precip	JRCurtis
273	BARS	V	V	A	U	N	N	N		6	44.392104	-123.295391	MARS	1	1	41408	551	1022	Temp 50F; Cloud 45; Wind 0; No Precip	JRCurtis
274	COYE	S	S	A	M	Y	Y	N		1	44.391844	-123.295689	MARS	1	1	41408	551	1022	Temp 50F; Cloud 45; Wind 0; No Precip	JRCurtis
275	CEDW	V	VL	A	U	Y	N	N		3	44.392542	-123.298686	MARS	1	1	41408	551	1022	Temp 50F; Cloud 45; Wind 0; No Precip	JRCurtis
276	AMGO	S	S	A	U	N	N	N		2	44.39163	-123.295588	MARS	1	1	41408	551	1022	Temp 50F; Cloud 45; Wind 0; No Precip	JRCurtis
277	MAWR	S	S	A	M	Y	Y	N		1	44.391639	-123.295696	MARS	1	1	41408	551	1022	Temp 50F; Cloud 45; Wind 0; No Precip	JRCurtis
278	RWBL	S	SV	A	M	Y	Y	N		1	44.39152	-123.295691	MARS	1	1	41408	551	1022	Temp 50F; Cloud 45; Wind 0; No Precip	JRCurtis
279	SOSP	V	V	A	U	Y	N	N		2	44.391535	-123.295592	MARS	1	1	41408	551	1022	Temp 50F; Cloud 45; Wind 0; No Precip	JRCurtis
280	SOSP	S	S	A	M	Y	Y	N		1	44.391416	-123.295703	MARS	1	1	41408	551	1022	Temp 50F; Cloud 45; Wind 0; No Precip	JRCurtis
281	MAWR	S	S	A	M	Y	Y	N		1	44.391377	-123.295774	MARS	1	1	41408	551	1022	Temp 50F; Cloud 45; Wind 0; No Precip	JRCurtis
282	SOSP	S	SV	A	M	N	Y	N		1	44.391067	-123.295739	MARS	1	1	41408	551	1022	Temp 50F; Cloud 45; Wind 0; No Precip	JRCurtis
283	MAWR	S	S	A	M	N	Y	N		1	44.390966	-123.295755	MARS	1	1	41408	551	1022	Temp 50F; Cloud 45; Wind 0; No Precip	JRCurtis
284	SOSP	V	V	U	U	Y	Y	Y		3	44.394254	-123.297781	MARS	1	1	41408	551	1022	Temp 50F; Cloud 45; Wind 0; No Precip	JRCurtis
285	SOSP	C	CV	J	U	Y	Y	N		1	44.394352	-123.297819	MARS	1	1	41408	551	1022	Temp 50F; Cloud 45; Wind 0; No Precip	JRCurtis
286	SOSP	C	CV	A	U	Y	N	N		1	44.39422	-123.298026	MARS	1	1	41408	551	1022	Temp 50F; Cloud 45; Wind 0; No Precip	JRCurtis
287	MAWR	S	SV	A	M	Y	Y	N		1	44.394213	-123.297337	MARS	1	1	41408	551	1022	Temp 50F; Cloud 45; Wind 0; No Precip	JRCurtis
288	MAWR	S	SV	A	M	Y	Y	Y		1	44.394326	-123.297512	MARS	1	1	41408	551	1022	Temp 50F; Cloud 45; Wind 0; No Precip	JRCurtis
289	RWBL	C	C	A	U	N	Y	N		1	44.394395	-123.297437	MARS	1	1	41408	551	1022	Temp 50F; Cloud 45; Wind 0; No Precip	JRCurtis
290	BHGR	S	S	A	U	Y	Y	N		1	44.394442	-123.297355	MARS	1	1	41408	551	1022	Temp 50F; Cloud 45; Wind 0; No Precip	JRCurtis
291	SOSP	S	S	A	M	Y	Y	N		1	44.394487	-123.297313	MARS	1	1	41408	551	1022	Temp 50F; Cloud 45; Wind 0; No Precip	JRCurtis
292	MAWR	S	SV	A	M	Y	Y	N		1	44.394538	-123.297351	MARS	1	1	41408	551	1022	Temp 50F; Cloud 45; Wind 0; No Precip	JRCurtis
293	MAWR	S	SV	A	M	Y	Y	Y		1	44.394502	-123.297467	MARS	1	1	41408	551	1022	Temp 50F; Cloud 45; Wind 0; No Precip	JRCurtis
294	COYE	S	S	A	M	Y	N	N		1	44.394664	-123.298091	MARS	1	1	41408	551	1022	Temp 50F; Cloud 45; Wind 0; No Precip	JRCurtis
295	AMCR	C	C	A	U	Y	N	N		1	44.394759	-123.29805	MARS	1	1	41408	551	1022	Temp 50F; Cloud 45; Wind 0; No Precip	JRCurtis
296	MALL	V	V	A	F	Y	Y	N		1	44.394568	-123.29704	MARS	1	1	41408	551	1022	Temp 50F; Cloud 45; Wind 0; No Precip	JRCurtis
297	MALL	V	V	A	F	Y	Y	N		1	44.39467	-123.296766	MARS	1	1	41408	551	1022	Temp 50F; Cloud 45; Wind 0; No Precip	JRCurtis
298	RWBL	C	CV	A	U	N	Y	N		1	44.394718	-123.297717	MARS	1	1	41408	551	1022	Temp 50F; Cloud 45; Wind 0; No Precip	JRCurtis
299	MAWR	S	S	A	M	Y	Y	N		1	44.39475	-123.297022	MARS	1	1	41408	551	1022	Temp 50F; Cloud 45; Wind 0; No Precip	JRCurtis
300	WODU	V	V	A	U	N	Y	N		1	44.394794	-123.297124	MARS	1	1	41408	551	1022	Temp 50F; Cloud 45; Wind 0; No Precip	JRCurtis
301	YWAR	S	SV	A	M	Y	Y	Y		1	44.394854	-123.297054	MARS	1	1	41408	551	1022	Temp 50F; Cloud 45; Wind 0; No Precip	JRCurtis
302	VIRA	C	C	A	U	Y	Y	N		1	44.394879	-123.296813	MARS	1	1	41408	551	1022	Temp 50F; Cloud 45; Wind 0; No Precip	JRCurtis
303	RWBL	S	S	A	M	Y	Y	N		1	44.394896	-123.296983	MARS	1	1	41408	551	1022	Temp 50F; Cloud 45; Wind 0; No Precip	JRCurtis
304	BHCO	S	S	A	M	Y	N	N		1	44.394977	-123.298022	MARS	1	1	41408	551	1022	Temp 50F; Cloud 45; Wind 0; No Precip	JRCurtis
305	TRES	S	SV	A	M	Y	Y	N		1	44.395109	-123.297528	MARS	1	1	41408	551	1022	Temp 50F; Cloud 45; Wind 0; No Precip	JRCurtis
306	MAWR	S	S	A	M	Y	Y	Y		1	44.395181	-123.297446	MARS	1	1	41408	551	1022	Temp 50F; Cloud 45; Wind 0; No Precip	JRCurtis
307	MAWR	S	S	A	M	Y	Y	N		1	44.395315	-123.297425	MARS	1	1	41408	551	1022	Temp 50F; Cloud 45; Wind 0; No Precip	JRCurtis
308	RWBL	S	S	A	M	Y	Y	N		1	44.395247	-123.297035	MARS	1	1	41408	551	1022	Temp 50F; Cloud 45; Wind 0; No Precip	JRCurtis
309	MAWR	S	S	A	M	Y	Y	N		1	44.395332	-123.296628	MARS	1	1	41408	551	1022	Temp 50F; Cloud 45; Wind 0; No Precip	JRCurtis
310	WODU	V	V	A	U	Y	Y	N		4	44.395359	-123.296429	MARS	1	1	41408	551	1022	Temp 50F; Cloud 45; Wind 0; No Precip	JRCurtis
311	WODU	V	V	A	U	Y	Y	N		2	44.395404	-123.296388	MARS	1	1	41408	551	1022	Temp 50F; Cloud 45; Wind 0; No Precip	JRCurtis
312	CITE	V	V	A	F	Y	Y	N		1	44.395425	-123.296072	MARS	1	1	41408	551	1022	Temp 50F; Cloud 45; Wind 0; No Precip	JRCurtis
313	BHGR	S	S	A	M	Y	N	N		1	44.395277	-123.297994	MARS	1	1	41408	551	1022	Temp 50F; Cloud 45; Wind 0; No Precip	JRCurtis
314	MODO	S	S	A	M	Y	N	N		1	44.395411	-123.298041	MARS	1	1	41408	551	1022	Temp 50F; Cloud 45; Wind 0; No Precip	JRCurtis
315	EUST	C	CV	J	U	N	N	N		4	44.395909	-123.298035	MARS	1	1	41408	551	1022	Temp 50F; Cloud 45; Wind 0; No Precip	JRCurtis
316	YWAR	S	SV	A	M	Y	Y	N		1	44.395394	-123.296774	MARS	1	1	41408	551	1022	Temp 50F; Cloud 45; Wind 0; No Precip	JRCurtis
317	WIWA	S	S	A	M	Y	Y	N		1	44.395412	-123.296566	MARS	1	1	41408	551	1022	Temp 50F; Cloud 45; Wind 0; No Precip	JRCurtis
318	WODU	V	V	A	U	Y	Y	N		2	44.395459	-123.296753	MARS	1	1	41408	551	1022	Temp 50F; Cloud 45; Wind 0; No Precip	JRCurtis
319	BHGR	S	S	A	M	Y	Y	N		1	44.395516	-123.296621	MARS	1	1	41408	551	1022	Temp 50F; Cloud 45; Wind 0; No Precip	JRCurtis
320	YWAR	S	SV	A	M	Y	Y	Y		1	44.395564	-123.296746	MARS	1	1	41408	551	1022	Temp 50F; Cloud 45; Wind 0; No Precip	JRCurtis
321	MAWR	S	S	A	M	Y	Y	N		1	44.395533	-123.296991	MARS	1	1	41408	551	1022	Temp 50F; Cloud 45; Wind 0; No Precip	JRCurtis
322	VIRA	C	C	A	U	Y	Y	N		1	44.395485	-123.297152	MARS	1	1	41408	551	1022	Temp 50F; Cloud 45; Wind 0; No Precip	JRCurtis
323	RWBL	V	V	A	U	N	Y	N		3	44.395633	-123.297402	MARS	1	1	41408	551	1022	Temp 50F; Cloud 45; Wind 0; No Precip	JRCurtis
324	MAWR	S	S	A	M	Y	Y	N		1	44.395687	-123.29727	MARS	1	1	41408	551	1022	Temp 50F; Cloud 45; Wind 0; No Precip	JRCurtis
325	BRBL	V	V	A	U	N	Y	N		2	44.395955	-123.297474	MARS	1	1	41408	551	1022	Temp 50F; Cloud 45; Wind 0; No Precip	JRCurtis
326	MAWR	S	S	A	M	N	Y	N		1	44.395961	-123.297167	MARS	1	1	41408	551	1022	Temp 50F; Cloud 45; Wind 0; No Precip	JRCurtis
327	MAWR	S	S	A	M	Y	Y	N		1	44.395945	-123.296627	MARS	1	1	41408	551	1022	Temp 50F; Cloud 45; Wind 0; No Precip	JRCurtis
328	MAWR	S	S	A	M	Y	Y	N		1	44.396266	-123.296915	MARS	1	1	41408	551	1022	Temp 50F; Cloud 45; Wind 0; No Precip	JRCurtis
329	MAWR	C	C	U	U	Y	Y	N	POSS JUV.	1	44.396083	-123.297309	MARS	1	1	41408	551	1022	Temp 50F; Cloud 45; Wind 0; No Precip	JRCurtis
330	MAWR	V	V	U	U	Y	Y	N		1	44.396128	-123.297301	MARS	1	1	41408	551	1022	Temp 50F; Cloud 45; Wind 0; No Precip	JRCurtis
331	MAWR	C	CV	A	U	Y	Y	N		1	44.396157	-123.297442	MARS	1	1	41408	551	1022	Temp 50F; Cloud 45; Wind 0; No Precip	JRCurtis
332	BCCH	V	V	A	U	Y	Y	N		2	44.396387	-123.297219	MARS	1	1	41408	551	1022	Temp 50F; Cloud 45; Wind 0; No Precip	JRCurtis
333	MAWR	S	S	A	M	Y	Y	N		1	44.396536	-123.297311	MARS	1	1	41408	551	1022	Temp 50F; Cloud 45; Wind 0; No Precip	JRCurtis
334	MALL	V	VL	A	P	Y	Y	N		2	44.396427	-123.297718	MARS	1	1	41408	551	1022	Temp 50F; Cloud 45; Wind 0; No Precip	JRCurtis
335	EUST	C	CV	J	U	Y	Y	N		1	44.396593	-123.29711	MARS	1	1	41408	551	1022	Temp 50F; Cloud 45; Wind 0; No Precip	JRCurtis
336	RWBL	S	S	A	M	Y	Y	N		1	44.396797	-123.297425	MARS	1	1	41408	551	1022	Temp 50F; Cloud 45; Wind 0; No Precip	JRCurtis
337	RWBL	S	S	A	M	Y	Y	N		1	44.396641	-123.296859	MARS	1	1	41408	551	1022	Temp 50F; Cloud 45; Wind 0; No Precip	JRCurtis
338	RWBL	S	S	A	M	Y	Y	N		1	44.3966	-123.296556	MARS	1	1	41408	551	1022	Temp 50F; Cloud 45; Wind 0; No Precip	JRCurtis
339	BHGR	S	S	A	M	N	Y	N		1	44.396507	-123.296734	MARS	1	1	41408	551	1022	Temp 50F; Cloud 45; Wind 0; No Precip	JRCurtis
340	SOSP	C	CV	J	U	Y	N	N		1	44.396356	-123.297871	MARS	1	1	41408	551	1022	Temp 50F; Cloud 45; Wind 0; No Precip	JRCurtis
341	SWTH	S	S	A	M	Y	N	N		1	44.396221	-123.297999	MARS	1	1	41408	551	1022	Temp 50F; Cloud 45; Wind 0; No Precip	JRCurtis
342	VIRA	C	C	A	U	Y	Y	N		1	44.396302	-123.296895	MARS	1	1	41408	551	1022	Temp 50F; Cloud 45; Wind 0; No Precip	JRCurtis
343	MAWR	S	SV	A	M	Y	Y	Y		1	44.396501	-123.29712	MARS	1	1	41408	551	1022	Temp 50F; Cloud 45; Wind 0; No Precip	JRCurtis
344	MAWR	S	SV	A	M	Y	Y	Y		1	44.396616	-123.297523	MARS	1	1	41408	551	1022	Temp 50F; Cloud 45; Wind 0; No Precip	JRCurtis
345	MAWR	S	SV	A	M	Y	Y	N		1	44.396788	-123.297736	MARS	1	1	41408	551	1022	Temp 50F; Cloud 45; Wind 0; No Precip	JRCurtis
346	MODO	V	V	A	U	N	Y	N		1	44.396934	-123.297704	MARS	1	1	41408	551	1022	Temp 50F; Cloud 45; Wind 0; No Precip	JRCurtis
347	MAWR	S	SV	A	M	Y	Y	Y		1	44.396652	-123.297204	MARS	1	1	41408	551	1022	Temp 50F; Cloud 45; Wind 0; No Precip	JRCurtis
348	AMRO	C	CV	A	U	Y	Y	N		1	44.397062	-123.297708	MARS	1	1	41408	551	1022	Temp 50F; Cloud 45; Wind 0; No Precip	JRCurtis
349	BHCO	S	SV	A	M	N	Y	N		1	44.397094	-123.297817	MARS	1	1	41408	551	1022	Temp 50F; Cloud 45; Wind 0; No Precip	JRCurtis
350	RWBL	C	CV	A	U	N	Y	N		1	44.397106	-123.2979	MARS	1	1	41408	551	1022	Temp 50F; Cloud 45; Wind 0; No Precip	JRCurtis
351	YWAR	S	S	A	M	N	N	N		1	44.397016	-123.298215	MARS	1	1	41408	551	1022	Temp 50F; Cloud 45; Wind 0; No Precip	JRCurtis
352	RWBL	S	S	A	M	Y	Y	N		1	44.397012	-123.297351	MARS	1	1	41408	551	1022	Temp 50F; Cloud 45; Wind 0; No Precip	JRCurtis
353	WODU	V	V	A	U	N	Y	N		2	44.397022	-123.297127	MARS	1	1	41408	551	1022	Temp 50F; Cloud 45; Wind 0; No Precip	JRCurtis
354	MAWR	S	S	M	Y	Y	Y	N		1	44.39693	-123.29701	MARS	1	1	41408	551	1022	Temp 50F; Cloud 45; Wind 0; No Precip	JRCurtis
355	MODO	S	S	A	M	Y	Y	N		1	44.396963	-123.29679	MARS	1	1	41408	551	1022	Temp 50F; Cloud 45; Wind 0; No Precip	JRCurtis
356	TRES	V	V	A	U	Y	Y	N		1	44.396849	-123.29701	MARS	1	1	41408	551	1022	Temp 50F; Cloud 45; Wind 0; No Precip	JRCurtis
357	MALL	V	V	A	U	N	Y	N		1	44.396832	-123.296756	MARS	1	1	41408	551	1022	Temp 50F; Cloud 45; Wind 0; No Precip	JRCurtis
358	MAWR	S	S	A	M	Y	Y	N		1	44.396716	-123.296722	MARS	1	1	41408	551	1022	Temp 50F; Cloud 45; Wind 0; No Precip	JRCurtis
359	RWBL	S	S	A	M	Y	Y	N		1	44.396797	-123.296615	MARS	1	1	41408	551	1022	Temp 50F; Cloud 45; Wind 0; No Precip	JRCurtis
360	RWBL	C	CV	A	U	Y	Y	N		1	44.396952	-123.29657	MARS	1	1	41408	551	1022	Temp 50F; Cloud 45; Wind 0; No Precip	JRCurtis
361	AMGO	S	SV	A	U	Y	Y	N		1	44.397009	-123.296408	MARS	1	1	41408	551	1022	Temp 50F; Cloud 45; Wind 0; No Precip	JRCurtis
362	TRES	S	SV	A	U	Y	Y	N		3	44.396778	-123.296752	MARS	1	1	41408	551	1022	Temp 50F; Cloud 45; Wind 0; No Precip	JRCurtis
363	MAWR	S	S	A	M	Y	N	N		1	44.397159	-123.296804	MARS	1	1	41408	551	1022	Temp 50F; Cloud 45; Wind 0; No Precip	JRCurtis
364	MAWR	V	V	A	U	Y	Y	N		1	44.39695	-123.296138	MARS	1	1	41408	551	1022	Temp 50F; Cloud 45; Wind 0; No Precip	JRCurtis
365	MAWR	V	FV	A	U	Y	N	N		2	44.397108	-123.296056	MARS	1	1	41408	551	1022	Temp 50F; Cloud 45; Wind 0; No Precip	JRCurtis
366	RWBL	C	CV	A	U	N	Y	N		1	44.396911	-123.296038	MARS	1	1	41408	551	1022	Temp 50F; Cloud 45; Wind 0; No Precip	JRCurtis
367	RWBL	C	C	A	U	Y	Y	N		1	44.396594	-123.296601	MARS	1	1	41408	551	1022	Temp 50F; Cloud 45; Wind 0; No Precip	JRCurtis
368	MODO	S	SV	A	M	Y	Y	N		1	44.396666	-123.296523	MARS	1	1	41408	551	1022	Temp 50F; Cloud 45; Wind 0; No Precip	JRCurtis
369	SOSP	S	S	A	M	Y	Y	N		1	44.396774	-123.296046	MARS	1	1	41408	551	1022	Temp 50F; Cloud 45; Wind 0; No Precip	JRCurtis
370	MAWR	S	S	A	M	Y	Y	N		1	44.396723	-123.29612	MARS	1	1	41408	551	1022	Temp 50F; Cloud 45; Wind 0; No Precip	JRCurtis
371	MODO	S	SV	A	M	N	Y	Y		1	44.396772	-123.29578	MARS	1	1	41408	551	1022	Temp 50F; Cloud 45; Wind 0; No Precip	JRCurtis
372	MODO	V	V	A	U	N	Y	N		1	44.396775	-123.295834	MARS	1	1	41408	551	1022	Temp 50F; Cloud 45; Wind 0; No Precip	JRCurtis
373	RWBL	C	CV	A	U	Y	Y	N		1	44.396945	-123.295536	MARS	1	1	41408	551	1022	Temp 50F; Cloud 45; Wind 0; No Precip	JRCurtis
374	RWBL	C	CV	A	F	Y	Y	N		1	44.39674	-123.295585	MARS	1	1	41408	551	1022	Temp 50F; Cloud 45; Wind 0; No Precip	JRCurtis
375	EUST	C	CV	J	U	Y	Y	N		1	44.396741	-123.295265	MARS	1	1	41408	551	1022	Temp 50F; Cloud 45; Wind 0; No Precip	JRCurtis
376	RWBL	C	CV	A	U	N	Y	N		1	44.39663	-123.295414	MARS	1	1	41408	551	1022	Temp 50F; Cloud 45; Wind 0; No Precip	JRCurtis
377	GBHE	V	V	A	U	Y	Y	N		1	44.396392	-123.29533	MARS	1	1	41408	551	1022	Temp 50F; Cloud 45; Wind 0; No Precip	JRCurtis
378	RWBL	S	S	A	M	Y	Y	N		1	44.396484	-123.295612	MARS	1	1	41408	551	1022	Temp 50F; Cloud 45; Wind 0; No Precip	JRCurtis
379	MAWR	S	S	A	M	Y	Y	N		1	44.396311	-123.295645	MARS	1	1	41408	551	1022	Temp 50F; Cloud 45; Wind 0; No Precip	JRCurtis
380	RWBL	C	CV	A	U	Y	Y	N		1	44.396587	-123.294795	MARS	1	1	41408	551	1022	Temp 50F; Cloud 45; Wind 0; No Precip	JRCurtis
381	GBHE	V	V	A	U	N	Y	U		1	44.396382	-123.294661	MARS	1	1	41408	551	1022	Temp 50F; Cloud 45; Wind 0; No Precip	JRCurtis
382	KILL	V	V	L	U	N	N	N		1	44.39715	-123.294764	MARS	1	1	41408	551	1022	Temp 50F; Cloud 45; Wind 0; No Precip	JRCurtis
383	PBGR	S	S	A	M	Y	Y	N		1	44.396225	-123.294355	MARS	1	1	41408	551	1022	Temp 50F; Cloud 45; Wind 0; No Precip	JRCurtis
384	GBHE	V	V	A	U	N	Y	U		2	44.396144	-123.294556	MARS	1	1	41408	551	1022	Temp 50F; Cloud 45; Wind 0; No Precip	JRCurtis
385	CITE	V	V	A	U	Y	Y	N		1	44.396258	-123.294208	MARS	1	1	41408	551	1022	Temp 50F; Cloud 45; Wind 0; No Precip	JRCurtis
386	WODU	V	V	A	U	Y	Y	N		3	44.396371	-123.294196	MARS	1	1	41408	551	1022	Temp 50F; Cloud 45; Wind 0; No Precip	JRCurtis
387	MODO	V	V	A	U	N	Y	Y		2	44.396535	-123.294213	MARS	1	1	41408	551	1022	Temp 50F; Cloud 45; Wind 0; No Precip	JRCurtis
388	MAWR	C	CV	J	U	Y	Y	N		4	44.39671	-123.294476	MARS	1	1	41408	551	1022	Temp 50F; Cloud 45; Wind 0; No Precip	JRCurtis
389	MAWR	S	S	A	M	Y	Y	N		1	44.396755	-123.294297	MARS	1	1	41408	551	1022	Temp 50F; Cloud 45; Wind 0; No Precip	JRCurtis
390	MAWR	S	S	A	M	Y	Y	Y		1	44.396742	-123.293637	MARS	1	1	41408	551	1022	Temp 50F; Cloud 45; Wind 0; No Precip	JRCurtis
391	AMGO	V	V	A	U	Y	Y	N		4	44.3968	-123.293969	MARS	1	1	41408	551	1022	Temp 50F; Cloud 45; Wind 0; No Precip	JRCurtis
392	MAWR	S	S	A	M	Y	N	N		1	44.397032	-123.294054	MARS	1	1	41408	551	1022	Temp 50F; Cloud 45; Wind 0; No Precip	JRCurtis
393	MAWR	S	S	A	M	Y	N	Y		1	44.396924	-123.293592	MARS	1	1	41408	551	1022	Temp 50F; Cloud 45; Wind 0; No Precip	JRCurtis
394	SOSP	S	S	A	M	Y	Y	N		1	44.396646	-123.293695	MARS	1	1	41408	551	1022	Temp 50F; Cloud 45; Wind 0; No Precip	JRCurtis
395	GHOW	V	V	U	U	Y	N	N		1	44.396891	-123.293368	MARS	1	1	41408	551	1022	Temp 50F; Cloud 45; Wind 0; No Precip	JRCurtis
396	RTHA	V	V	U	U	N	N	N		1	44.396824	-123.29311	MARS	1	1	41408	551	1022	Temp 50F; Cloud 45; Wind 0; No Precip	JRCurtis
397	BUSH	C	CV	A	U	Y	Y	N		3	44.396677	-123.293209	MARS	1	1	41408	551	1022	Temp 50F; Cloud 45; Wind 0; No Precip	JRCurtis
398	AMRO	C	C	A	U	Y	Y	N		1	44.396444	-123.293449	MARS	1	1	41408	551	1022	Temp 50F; Cloud 45; Wind 0; No Precip	JRCurtis
399	WIWA	S	S	A	M	Y	Y	N		1	44.396498	-123.293586	MARS	1	1	41408	551	1022	Temp 50F; Cloud 45; Wind 0; No Precip	JRCurtis
400	SWTH	C	C	A	U	Y	Y	N		1	44.396448	-123.293266	MARS	1	1	41408	551	1022	Temp 50F; Cloud 45; Wind 0; No Precip	JRCurtis
401	ANHU	C	C	A	U	Y	Y	N		1	44.396215	-123.293348	MARS	1	1	41408	551	1022	Temp 50F; Cloud 45; Wind 0; No Precip	JRCurtis
402	MAWR	V	V	A	U	Y	Y	N		2	44.396151	-123.293295	MARS	1	1	41408	551	1022	Temp 50F; Cloud 45; Wind 0; No Precip	JRCurtis
403	MAWR	S	S	A	M	Y	Y	N		1	44.395244	-123.293634	MARS	1	1	41408	551	1022	Temp 50F; Cloud 45; Wind 0; No Precip	JRCurtis
404	RWBL	S	SV	A	M	Y	Y	N		1	44.394916	-123.293727	MARS	1	1	41408	551	1022	Temp 50F; Cloud 45; Wind 0; No Precip	JRCurtis
405	RWBL	C	CV	A	U	Y	Y	N		1	44.394839	-123.293735	MARS	1	1	41408	551	1022	Temp 50F; Cloud 45; Wind 0; No Precip	JRCurtis
406	SOSP	S	S	A	M	Y	Y	N		1	44.394785	-123.293777	MARS	1	1	41408	551	1022	Temp 50F; Cloud 45; Wind 0; No Precip	JRCurtis
407	RWBL	C	C	A	U	Y	Y	N		1	44.394883	-123.293877	MARS	1	1	41408	551	1022	Temp 50F; Cloud 45; Wind 0; No Precip	JRCurtis
408	RWBL	S	S	A	M	Y	Y	N		1	44.394841	-123.294059	MARS	1	1	41408	551	1022	Temp 50F; Cloud 45; Wind 0; No Precip	JRCurtis
409	RWBL	C	C	A	U	Y	Y	N		1	44.394654	-123.293963	MARS	1	1	41408	551	1022	Temp 50F; Cloud 45; Wind 0; No Precip	JRCurtis
410	CEDW	V	V	A	U	N	N	N		2	44.389385	-123.295941	MARS	1	1	41408	551	1022	Temp 50F; Cloud 45; Wind 0; No Precip	JRCurtis
411	RWBL	C	CV	A	U	Y	Y	N		1	44.390051	-123.296011	MARS	1	1	41408	551	1022	Temp 50F; Cloud 45; Wind 0; No Precip	JRCurtis
412	MAWR	V	V	A	U	Y	Y	N		1	44.396995	-123.295284	MARS	1	1	41408	551	1022	Temp 50F; Cloud 45; Wind 0; No Precip	JRCurtis
413	SOSP	S	S	A	M	Y	N	N		1	44.576818	-123.302939	OAKW	1	2	41409	558	853	Temp 57F; Cloud 100; Wind 1; Rain; After 2hr survey cut short due to rain	JRCurtis
414	BHGR	S	S	A	U	Y	N	N		1	44.577294	-123.302386	OAKW	1	2	41409	558	853	Temp 57F; Cloud 100; Wind 1; Rain; After 2hr survey cut short due to rain	JRCurtis
415	BHGR	S	S	A	U	Y	Y	N		1	44.576789	-123.303797	OAKW	1	2	41409	558	853	Temp 57F; Cloud 100; Wind 1; Rain; After 2hr survey cut short due to rain	JRCurtis
416	SPTO	C	C	A	U	Y	Y	N		1	44.576815	-123.304078	OAKW	1	2	41409	558	853	Temp 57F; Cloud 100; Wind 1; Rain; After 2hr survey cut short due to rain	JRCurtis
417	SWTH	C	C	A	U	Y	Y	N		1	44.577015	-123.304144	OAKW	1	2	41409	558	853	Temp 57F; Cloud 100; Wind 1; Rain; After 2hr survey cut short due to rain	JRCurtis
418	BHGR	S	S	A	U	Y	Y	N		1	44.576957	-123.304278	OAKW	1	2	41409	558	853	Temp 57F; Cloud 100; Wind 1; Rain; After 2hr survey cut short due to rain	JRCurtis
419	WESJ	C	C	A	U	Y	Y	N		1	44.576952	-123.304839	OAKW	1	2	41409	558	853	Temp 57F; Cloud 100; Wind 1; Rain; After 2hr survey cut short due to rain	JRCurtis
420	AMGO	C	C	A	U	Y	Y	N		1	44.577022	-123.304349	OAKW	1	2	41409	558	853	Temp 57F; Cloud 100; Wind 1; Rain; After 2hr survey cut short due to rain	JRCurtis
421	AMGO	S	SV	A	M	Y	Y	N		1	44.577062	-123.303907	OAKW	1	2	41409	558	853	Temp 57F; Cloud 100; Wind 1; Rain; After 2hr survey cut short due to rain	JRCurtis
422	SWTH	C	C	A	U	Y	Y	N		1	44.577066	-123.30375	OAKW	1	2	41409	558	853	Temp 57F; Cloud 100; Wind 1; Rain; After 2hr survey cut short due to rain	JRCurtis
423	BHGR	S	S	A	U	Y	Y	N		1	44.577086	-123.303637	OAKW	1	2	41409	558	853	Temp 57F; Cloud 100; Wind 1; Rain; After 2hr survey cut short due to rain	JRCurtis
424	AMCR	C	C	A	U	Y	Y	N		1	44.577044	-123.303496	OAKW	1	2	41409	558	853	Temp 57F; Cloud 100; Wind 1; Rain; After 2hr survey cut short due to rain	JRCurtis
425	AMGO	S	S	A	M	Y	Y	N		1	44.577167	-123.303643	OAKW	1	2	41409	558	853	Temp 57F; Cloud 100; Wind 1; Rain; After 2hr survey cut short due to rain	JRCurtis
426	AMGO	S	SV	A	M	Y	Y	Y		1	44.577236	-123.303897	OAKW	1	2	41409	558	853	Temp 57F; Cloud 100; Wind 1; Rain; After 2hr survey cut short due to rain	JRCurtis
427	OCWA	C	CV	A	U	Y	Y	N		1	44.577093	-123.303971	OAKW	1	2	41409	558	853	Temp 57F; Cloud 100; Wind 1; Rain; After 2hr survey cut short due to rain	JRCurtis
428	BRCR	C	C	A	U	Y	Y	N		1	44.577143	-123.303929	OAKW	1	2	41409	558	853	Temp 57F; Cloud 100; Wind 1; Rain; After 2hr survey cut short due to rain	JRCurtis
429	EVGR	C	C	A	U	Y	Y	N		1	44.577193	-123.303972	OAKW	1	2	41409	558	853	Temp 57F; Cloud 100; Wind 1; Rain; After 2hr survey cut short due to rain	JRCurtis
430	BHGR	C	C	A	U	Y	Y	Y		1	44.577189	-123.304139	OAKW	1	2	41409	558	853	Temp 57F; Cloud 100; Wind 1; Rain; After 2hr survey cut short due to rain	JRCurtis
431	SPTO	V	V	A	U	Y	Y	N		2	44.577154	-123.304063	OAKW	1	2	41409	558	853	Temp 57F; Cloud 100; Wind 1; Rain; After 2hr survey cut short due to rain	JRCurtis
432	HOFI	C	CV	A	P	Y	Y	N		2	44.577189	-123.304199	OAKW	1	2	41409	558	853	Temp 57F; Cloud 100; Wind 1; Rain; After 2hr survey cut short due to rain	JRCurtis
433	ACWO	C	CV	A	U	Y	Y	N		1	44.577103	-123.304398	OAKW	1	2	41409	558	853	Temp 57F; Cloud 100; Wind 1; Rain; After 2hr survey cut short due to rain	JRCurtis
434	AMRO	V	V	A	U	Y	Y	N		1	44.57713	-123.304333	OAKW	1	2	41409	558	853	Temp 57F; Cloud 100; Wind 1; Rain; After 2hr survey cut short due to rain	JRCurtis
435	BHGR	S	S	A	U	Y	Y	Y		1	44.577165	-123.304441	OAKW	1	2	41409	558	853	Temp 57F; Cloud 100; Wind 1; Rain; After 2hr survey cut short due to rain	JRCurtis
436	SPTO	C	C	A	U	Y	Y	N		1	44.577164	-123.304781	OAKW	1	2	41409	558	853	Temp 57F; Cloud 100; Wind 1; Rain; After 2hr survey cut short due to rain	JRCurtis
437	BUSH	C	C	A	U	Y	Y	N		1	44.577226	-123.304522	OAKW	1	2	41409	558	853	Temp 57F; Cloud 100; Wind 1; Rain; After 2hr survey cut short due to rain	JRCurtis
438	OCWA	S	SV	A	M	Y	Y	N		1	44.577262	-123.304274	OAKW	1	2	41409	558	853	Temp 57F; Cloud 100; Wind 1; Rain; After 2hr survey cut short due to rain	JRCurtis
439	DOWO	C	C	A	U	Y	Y	N		1	44.577297	-123.303897	OAKW	1	2	41409	558	853	Temp 57F; Cloud 100; Wind 1; Rain; After 2hr survey cut short due to rain	JRCurtis
440	WAVI	S	S	A	M	Y	Y	N		1	44.577367	-123.303827	OAKW	1	2	41409	558	853	Temp 57F; Cloud 100; Wind 1; Rain; After 2hr survey cut short due to rain	JRCurtis
441	AMRO	C	C	A	U	Y	Y	N		1	44.577346	-123.304555	OAKW	1	2	41409	558	853	Temp 57F; Cloud 100; Wind 1; Rain; After 2hr survey cut short due to rain	JRCurtis
442	BUSH	C	C	A	U	Y	Y	N		1	44.577486	-123.304076	OAKW	1	2	41409	558	853	Temp 57F; Cloud 100; Wind 1; Rain; After 2hr survey cut short due to rain	JRCurtis
443	BHGR	S	S	A	U	Y	Y	N		1	44.577605	-123.304228	OAKW	1	2	41409	558	853	Temp 57F; Cloud 100; Wind 1; Rain; After 2hr survey cut short due to rain	JRCurtis
444	SPTO	S	S	A	M	Y	Y	N		1	44.577524	-123.302814	OAKW	1	2	41409	558	853	Temp 57F; Cloud 100; Wind 1; Rain; After 2hr survey cut short due to rain	JRCurtis
445	RBNU	C	C	A	U	Y	Y	N		1	44.577669	-123.303403	OAKW	1	2	41409	558	853	Temp 57F; Cloud 100; Wind 1; Rain; After 2hr survey cut short due to rain	JRCurtis
446	SPTO	C	C	A	U	Y	Y	N		1	44.577958	-123.30335	OAKW	1	2	41409	558	853	Temp 57F; Cloud 100; Wind 1; Rain; After 2hr survey cut short due to rain	JRCurtis
447	OCWA	C	C	A	U	Y	Y	N		1	44.577991	-123.302741	OAKW	1	2	41409	558	853	Temp 57F; Cloud 100; Wind 1; Rain; After 2hr survey cut short due to rain	JRCurtis
448	SWTH	S	S	A	M	Y	Y	N		1	44.578253	-123.30292	OAKW	1	2	41409	558	853	Temp 57F; Cloud 100; Wind 1; Rain; After 2hr survey cut short due to rain	JRCurtis
449	BHGR	C	CV	A	U	Y	Y	N		1	44.578583	-123.303548	OAKW	1	2	41409	558	853	Temp 57F; Cloud 100; Wind 1; Rain; After 2hr survey cut short due to rain	JRCurtis
450	AMRO	C	CSV	A	M	Y	Y	N		1	44.578549	-123.303283	OAKW	1	2	41409	558	853	Temp 57F; Cloud 100; Wind 1; Rain; After 2hr survey cut short due to rain	JRCurtis
451	BHGR	S	S	A	U	Y	Y	N		1	44.578488	-123.302878	OAKW	1	2	41409	558	853	Temp 57F; Cloud 100; Wind 1; Rain; After 2hr survey cut short due to rain	JRCurtis
452	AMGO	C	C	A	U	Y	Y	N		1	44.578561	-123.302846	OAKW	1	2	41409	558	853	Temp 57F; Cloud 100; Wind 1; Rain; After 2hr survey cut short due to rain	JRCurtis
453	BRCR	S	S	A	M	Y	Y	N		1	44.578609	-123.302307	OAKW	1	2	41409	558	853	Temp 57F; Cloud 100; Wind 1; Rain; After 2hr survey cut short due to rain	JRCurtis
454	SPTO	S	S	A	M	Y	Y	N		1	44.578768	-123.302086	OAKW	1	2	41409	558	853	Temp 57F; Cloud 100; Wind 1; Rain; After 2hr survey cut short due to rain	JRCurtis
455	AMRO	C	C	A	U	Y	Y	N		1	44.57907	-123.303075	OAKW	1	2	41409	558	853	Temp 57F; Cloud 100; Wind 1; Rain; After 2hr survey cut short due to rain	JRCurtis
456	STJA	C	C	A	U	Y	Y	N		1	44.579265	-123.303503	OAKW	1	2	41409	558	853	Temp 57F; Cloud 100; Wind 1; Rain; After 2hr survey cut short due to rain	JRCurtis
457	SPTO	S	S	A	M	Y	N	N		1	44.578917	-123.301653	OAKW	1	2	41409	558	853	Temp 57F; Cloud 100; Wind 1; Rain; After 2hr survey cut short due to rain	JRCurtis
458	SWTH	C	C	A	U	Y	Y	N		1	44.579275	-123.301755	OAKW	1	2	41409	558	853	Temp 57F; Cloud 100; Wind 1; Rain; After 2hr survey cut short due to rain	JRCurtis
459	SPTO	S	S	A	M	Y	Y	N		1	44.579235	-123.301686	OAKW	1	2	41409	558	853	Temp 57F; Cloud 100; Wind 1; Rain; After 2hr survey cut short due to rain	JRCurtis
460	WETA	S	S	A	M	Y	Y	N		1	44.579385	-123.302049	OAKW	1	2	41409	558	853	Temp 57F; Cloud 100; Wind 1; Rain; After 2hr survey cut short due to rain	JRCurtis
461	YRWA	S	S	A	M	Y	Y	N		1	44.579281	-123.302586	OAKW	1	2	41409	558	853	Temp 57F; Cloud 100; Wind 1; Rain; After 2hr survey cut short due to rain	JRCurtis
462	SPTO	S	S	A	M	Y	Y	N		1	44.579201	-123.302423	OAKW	1	2	41409	558	853	Temp 57F; Cloud 100; Wind 1; Rain; After 2hr survey cut short due to rain	JRCurtis
463	BCCH	C	CV	A	U	Y	Y	N		2	44.579468	-123.302862	OAKW	1	2	41409	558	853	Temp 57F; Cloud 100; Wind 1; Rain; After 2hr survey cut short due to rain	JRCurtis
464	SPTO	S	S	A	M	Y	Y	N		1	44.579535	-123.302987	OAKW	1	2	41409	558	853	Temp 57F; Cloud 100; Wind 1; Rain; After 2hr survey cut short due to rain	JRCurtis
465	BCCH	C	C	A	U	Y	Y	N		1	44.579753	-123.303245	OAKW	1	2	41409	558	853	Temp 57F; Cloud 100; Wind 1; Rain; After 2hr survey cut short due to rain	JRCurtis
466	AMRO	S	S	A	M	Y	Y	N		1	44.57982	-123.303426	OAKW	1	2	41409	558	853	Temp 57F; Cloud 100; Wind 1; Rain; After 2hr survey cut short due to rain	JRCurtis
467	RBSA	V	V	A	U	Y	Y	N		1	44.579689	-123.302766	OAKW	1	2	41409	558	853	Temp 57F; Cloud 100; Wind 1; Rain; After 2hr survey cut short due to rain	JRCurtis
468	OCWA	S	S	A	M	Y	Y	N		1	44.580017	-123.30319	OAKW	1	2	41409	558	853	Temp 57F; Cloud 100; Wind 1; Rain; After 2hr survey cut short due to rain	JRCurtis
469	SPTO	S	S	A	M	Y	Y	N		1	44.580052	-123.303328	OAKW	1	2	41409	558	853	Temp 57F; Cloud 100; Wind 1; Rain; After 2hr survey cut short due to rain	JRCurtis
470	BCCH	C	C	A	U	Y	N	N		1	44.580041	-123.304103	OAKW	1	2	41409	558	853	Temp 57F; Cloud 100; Wind 1; Rain; After 2hr survey cut short due to rain	JRCurtis
471	BRCR	C	CV	A	U	Y	Y	N		1	44.579773	-123.302589	OAKW	1	2	41409	558	853	Temp 57F; Cloud 100; Wind 1; Rain; After 2hr survey cut short due to rain	JRCurtis
472	BCCH	C	CV	A	U	Y	Y	N		1	44.579742	-123.302257	OAKW	1	2	41409	558	853	Temp 57F; Cloud 100; Wind 1; Rain; After 2hr survey cut short due to rain	JRCurtis
473	WAVI	S	S	A	M	Y	Y	N		1	44.579591	-123.302025	OAKW	1	2	41409	558	853	Temp 57F; Cloud 100; Wind 1; Rain; After 2hr survey cut short due to rain	JRCurtis
474	SPTO	S	S	A	M	Y	Y	N		1	44.579626	-123.302263	OAKW	1	2	41409	558	853	Temp 57F; Cloud 100; Wind 1; Rain; After 2hr survey cut short due to rain	JRCurtis
475	DEJU	V	V	A	U	Y	N	N		1	44.57958	-123.301244	OAKW	1	2	41409	558	853	Temp 57F; Cloud 100; Wind 1; Rain; After 2hr survey cut short due to rain	JRCurtis
476	BHGR	S	S	A	M	N	N	N		1	44.579446	-123.301049	OAKW	1	2	41409	558	853	Temp 57F; Cloud 100; Wind 1; Rain; After 2hr survey cut short due to rain	JRCurtis
477	SPTO	C	C	A	U	Y	N	N		1	44.579379	-123.301011	OAKW	1	2	41409	558	853	Temp 57F; Cloud 100; Wind 1; Rain; After 2hr survey cut short due to rain	JRCurtis
478	SPTO	C	CV	A	U	Y	N	N		1	44.579585	-123.301025	OAKW	1	2	41409	558	853	Temp 57F; Cloud 100; Wind 1; Rain; After 2hr survey cut short due to rain	JRCurtis
479	OCWA	S	S	A	M	Y	N	N		1	44.579487	-123.300712	OAKW	1	2	41409	558	853	Temp 57F; Cloud 100; Wind 1; Rain; After 2hr survey cut short due to rain	JRCurtis
480	SPTO	S	S	A	M	Y	N	N		1	44.579642	-123.300676	OAKW	1	2	41409	558	853	Temp 57F; Cloud 100; Wind 1; Rain; After 2hr survey cut short due to rain	JRCurtis
481	BRCR	S	S	A	M	Y	Y	N		1	44.579729	-123.301532	OAKW	1	2	41409	558	853	Temp 57F; Cloud 100; Wind 1; Rain; After 2hr survey cut short due to rain	JRCurtis
482	RBSA	D	D	A	U	Y	Y	N		1	44.57989	-123.301662	OAKW	1	2	41409	558	853	Temp 57F; Cloud 100; Wind 1; Rain; After 2hr survey cut short due to rain	JRCurtis
483	DOWO	C	C	A	U	Y	Y	N		1	44.579958	-123.301548	OAKW	1	2	41409	558	853	Temp 57F; Cloud 100; Wind 1; Rain; After 2hr survey cut short due to rain	JRCurtis
484	LEGO	C	C	A	U	Y	Y	N		1	44.580151	-123.301309	OAKW	1	2	41409	558	853	Temp 57F; Cloud 100; Wind 1; Rain; After 2hr survey cut short due to rain	JRCurtis
485	BUSH	C	CV	A	U	Y	Y	N		1	44.579842	-123.302719	OAKW	1	2	41409	558	853	Temp 57F; Cloud 100; Wind 1; Rain; After 2hr survey cut short due to rain	JRCurtis
486	SPTO	S	SV	A	M	Y	Y	N		1	44.579848	-123.302432	OAKW	1	2	41409	558	853	Temp 57F; Cloud 100; Wind 1; Rain; After 2hr survey cut short due to rain	JRCurtis
487	BCCH	C	CV	A	U	Y	Y	N		1	44.579806	-123.302202	OAKW	1	2	41409	558	853	Temp 57F; Cloud 100; Wind 1; Rain; After 2hr survey cut short due to rain	JRCurtis
488	BCCH	C	CV	A	U	Y	Y	N		1	44.579778	-123.302127	OAKW	1	2	41409	558	853	Temp 57F; Cloud 100; Wind 1; Rain; After 2hr survey cut short due to rain	JRCurtis
489	HEWA	S	S	A	M	Y	Y	N		1	44.57988	-123.302747	OAKW	1	2	41409	558	853	Temp 57F; Cloud 100; Wind 1; Rain; After 2hr survey cut short due to rain	JRCurtis
490	AMRO	C	C	A	U	Y	Y	N		1	44.58009	-123.302873	OAKW	1	2	41409	558	853	Temp 57F; Cloud 100; Wind 1; Rain; After 2hr survey cut short due to rain	JRCurtis
491	BCCH	S	S	A	M	Y	Y	N		1	44.58004	-123.302783	OAKW	1	2	41409	558	853	Temp 57F; Cloud 100; Wind 1; Rain; After 2hr survey cut short due to rain	JRCurtis
492	YRWA	S	S	A	M	Y	Y	N		1	44.580069	-123.302683	OAKW	1	2	41409	558	853	Temp 57F; Cloud 100; Wind 1; Rain; After 2hr survey cut short due to rain	JRCurtis
493	PAWR	S	S	A	M	Y	Y	U		1	44.580109	-123.302573	OAKW	1	2	41409	558	853	Temp 57F; Cloud 100; Wind 1; Rain; After 2hr survey cut short due to rain	JRCurtis
494	PAWR	S	S	A	M	Y	Y	N		1	44.580241	-123.302329	OAKW	1	2	41409	558	853	Temp 57F; Cloud 100; Wind 1; Rain; After 2hr survey cut short due to rain	JRCurtis
495	SPTO	S	S	A	M	Y	Y	N		1	44.580244	-123.302694	OAKW	1	2	41409	558	853	Temp 57F; Cloud 100; Wind 1; Rain; After 2hr survey cut short due to rain	JRCurtis
496	SPTO	S	S	A	M	Y	Y	N		1	44.580238	-123.303689	OAKW	1	2	41409	558	853	Temp 57F; Cloud 100; Wind 1; Rain; After 2hr survey cut short due to rain	JRCurtis
497	RBNU	C	C	A	U	Y	Y	N		1	44.580291	-123.303784	OAKW	1	2	41409	558	853	Temp 57F; Cloud 100; Wind 1; Rain; After 2hr survey cut short due to rain	JRCurtis
498	SPTO	C	CV	A	U	Y	Y	N		1	44.580488	-123.30353	OAKW	1	2	41409	558	853	Temp 57F; Cloud 100; Wind 1; Rain; After 2hr survey cut short due to rain	JRCurtis
499	AMRO	C	C	A	U	Y	Y	N		1	44.58046	-123.303285	OAKW	1	2	41409	558	853	Temp 57F; Cloud 100; Wind 1; Rain; After 2hr survey cut short due to rain	JRCurtis
500	DOWO	C	C	A	U	Y	Y	N		1	44.580443	-123.30318	OAKW	1	2	41409	558	853	Temp 57F; Cloud 100; Wind 1; Rain; After 2hr survey cut short due to rain	JRCurtis
501	BCCH	S	S	A	M	Y	Y	N		1	44.580236	-123.301819	OAKW	1	2	41409	558	853	Temp 57F; Cloud 100; Wind 1; Rain; After 2hr survey cut short due to rain	JRCurtis
502	DOWO	C	C	A	U	Y	Y	N		1	44.580349	-123.302075	OAKW	1	2	41409	558	853	Temp 57F; Cloud 100; Wind 1; Rain; After 2hr survey cut short due to rain	JRCurtis
503	SPTO	S	S	A	M	Y	Y	N		1	44.580366	-123.301105	OAKW	1	2	41409	558	853	Temp 57F; Cloud 100; Wind 1; Rain; After 2hr survey cut short due to rain	JRCurtis
504	SWTH	C	C	A	U	Y	Y	N		1	44.580624	-123.302066	OAKW	1	2	41409	558	853	Temp 57F; Cloud 100; Wind 1; Rain; After 2hr survey cut short due to rain	JRCurtis
505	HOFI	S	S	A	M	Y	Y	N		1	44.580642	-123.303731	OAKW	1	2	41409	558	853	Temp 57F; Cloud 100; Wind 1; Rain; After 2hr survey cut short due to rain	JRCurtis
506	OCWA	C	C	A	U	Y	Y	N		1	44.580713	-123.303646	OAKW	1	2	41409	558	853	Temp 57F; Cloud 100; Wind 1; Rain; After 2hr survey cut short due to rain	JRCurtis
507	SPTO	S	S	A	M	Y	Y	N		1	44.580718	-123.303321	OAKW	1	2	41409	558	853	Temp 57F; Cloud 100; Wind 1; Rain; After 2hr survey cut short due to rain	JRCurtis
508	PAWR	C	C	A	U	Y	Y	N		1	44.580654	-123.303171	OAKW	1	2	41409	558	853	Temp 57F; Cloud 100; Wind 1; Rain; After 2hr survey cut short due to rain	JRCurtis
509	PAWR	S	S	A	M	Y	Y	N		1	44.580622	-123.302946	OAKW	1	2	41409	558	853	Temp 57F; Cloud 100; Wind 1; Rain; After 2hr survey cut short due to rain	JRCurtis
510	PAWR	S	S	A	M	Y	Y	Y		1	44.580866	-123.302772	OAKW	1	2	41409	558	853	Temp 57F; Cloud 100; Wind 1; Rain; After 2hr survey cut short due to rain	JRCurtis
511	BRCR	C	C	A	U	Y	Y	N		1	44.580848	-123.301297	OAKW	1	2	41409	558	853	Temp 57F; Cloud 100; Wind 1; Rain; After 2hr survey cut short due to rain	JRCurtis
512	DOWO	C	CV	A	U	Y	Y	N		1	44.580931	-123.30218	OAKW	1	2	41409	558	853	Temp 57F; Cloud 100; Wind 1; Rain; After 2hr survey cut short due to rain	JRCurtis
513	STJA	C	C	A	U	Y	Y	N		1	44.581002	-123.302368	OAKW	1	2	41409	558	853	Temp 57F; Cloud 100; Wind 1; Rain; After 2hr survey cut short due to rain	JRCurtis
514	AMRO	C	CV	A	U	Y	Y	N		1	44.580936	-123.303088	OAKW	1	2	41409	558	853	Temp 57F; Cloud 100; Wind 1; Rain; After 2hr survey cut short due to rain	JRCurtis
515	SPTO	C	C	A	U	Y	Y	N		1	44.581001	-123.301578	OAKW	1	2	41409	558	853	Temp 57F; Cloud 100; Wind 1; Rain; After 2hr survey cut short due to rain	JRCurtis
516	HEWA	S	S	A	M	Y	Y	U		1	44.581209	-123.302654	OAKW	1	2	41409	558	853	Temp 57F; Cloud 100; Wind 1; Rain; After 2hr survey cut short due to rain	JRCurtis
517	SPTO	S	S	A	M	Y	Y	N		1	44.58131	-123.30236	OAKW	1	2	41409	558	853	Temp 57F; Cloud 100; Wind 1; Rain; After 2hr survey cut short due to rain	JRCurtis
518	BRCR	S	S	A	M	Y	Y	N		1	44.581317	-123.30216	OAKW	1	2	41409	558	853	Temp 57F; Cloud 100; Wind 1; Rain; After 2hr survey cut short due to rain	JRCurtis
519	AMRO	S	SV	A	M	Y	Y	N		1	44.581319	-123.30162	OAKW	1	2	41409	558	853	Temp 57F; Cloud 100; Wind 1; Rain; After 2hr survey cut short due to rain	JRCurtis
520	SPTO	C	CV	A	U	Y	Y	N		1	44.58145	-123.303495	OAKW	1	2	41409	558	853	Temp 57F; Cloud 100; Wind 1; Rain; After 2hr survey cut short due to rain	JRCurtis
521	NOFL	C	C	A	U	Y	N	N		1	44.581051	-123.304268	OAKW	1	2	41409	558	853	Temp 57F; Cloud 100; Wind 1; Rain; After 2hr survey cut short due to rain	JRCurtis
522	HOFI	S	S	A	M	Y	Y	N		1	44.581474	-123.303815	OAKW	1	2	41409	558	853	Temp 57F; Cloud 100; Wind 1; Rain; After 2hr survey cut short due to rain	JRCurtis
523	DEJU	C	CV	A	U	Y	Y	N		1	44.581475	-123.30323	OAKW	1	2	41409	558	853	Temp 57F; Cloud 100; Wind 1; Rain; After 2hr survey cut short due to rain	JRCurtis
524	DEJU	C	CV	A	U	Y	Y	N		1	44.581632	-123.303366	OAKW	1	2	41409	558	853	Temp 57F; Cloud 100; Wind 1; Rain; After 2hr survey cut short due to rain	JRCurtis
525	HEWA	S	S	A	M	Y	Y	N		1	44.581703	-123.302177	OAKW	1	2	41409	558	853	Temp 57F; Cloud 100; Wind 1; Rain; After 2hr survey cut short due to rain	JRCurtis
526	PAWR	S	S	A	M	Y	Y	N		1	44.581374	-123.30094	OAKW	1	2	41409	558	853	Temp 57F; Cloud 100; Wind 1; Rain; After 2hr survey cut short due to rain	JRCurtis
527	SPTO	S	S	A	M	Y	Y	N		1	44.581774	-123.301142	OAKW	1	2	41409	558	853	Temp 57F; Cloud 100; Wind 1; Rain; After 2hr survey cut short due to rain	JRCurtis
528	EVGR	C	C	A	U	Y	Y	N		1	44.581929	-123.302028	OAKW	1	2	41409	558	853	Temp 57F; Cloud 100; Wind 1; Rain; After 2hr survey cut short due to rain	JRCurtis
529	AMRO	V	V	A	U	Y	Y	N		1	44.581937	-123.301503	OAKW	1	2	41409	558	853	Temp 57F; Cloud 100; Wind 1; Rain; After 2hr survey cut short due to rain	JRCurtis
530	AMRO	C	C	A	U	Y	Y	Y		1	44.582047	-123.301689	OAKW	1	2	41409	558	853	Temp 57F; Cloud 100; Wind 1; Rain; After 2hr survey cut short due to rain	JRCurtis
531	SPTO	C	CV	A	U	Y	Y	N		1	44.582107	-123.302159	OAKW	1	2	41409	558	853	Temp 57F; Cloud 100; Wind 1; Rain; After 2hr survey cut short due to rain	JRCurtis
532	HEWA	S	S	A	M	Y	Y	N		1	44.582245	-123.302674	OAKW	1	2	41409	558	853	Temp 57F; Cloud 100; Wind 1; Rain; After 2hr survey cut short due to rain	JRCurtis
533	BUSH	C	C	A	U	Y	Y	N		1	44.581919	-123.302938	OAKW	1	2	41409	558	853	Temp 57F; Cloud 100; Wind 1; Rain; After 2hr survey cut short due to rain	JRCurtis
534	AMRO	S	S	A	M	Y	Y	N		1	44.582447	-123.303275	OAKW	1	2	41409	558	853	Temp 57F; Cloud 100; Wind 1; Rain; After 2hr survey cut short due to rain	JRCurtis
535	SWTH	C	C	A	U	Y	Y	N		1	44.582654	-123.302167	OAKW	1	2	41409	558	853	Temp 57F; Cloud 100; Wind 1; Rain; After 2hr survey cut short due to rain	JRCurtis
536	BHCO	S	S	A	M	Y	Y	N		1	44.582725	-123.302267	OAKW	1	2	41409	558	853	Temp 57F; Cloud 100; Wind 1; Rain; After 2hr survey cut short due to rain	JRCurtis
537	DEJU	C	CV	A	U	Y	Y	N		1	44.58244	-123.301891	OAKW	1	2	41409	558	853	Temp 57F; Cloud 100; Wind 1; Rain; After 2hr survey cut short due to rain	JRCurtis
538	SWTH	S	S	A	M	Y	Y	N		1	44.582612	-123.301631	OAKW	1	2	41409	558	853	Temp 57F; Cloud 100; Wind 1; Rain; After 2hr survey cut short due to rain	JRCurtis
539	MODO	S	S	A	M	Y	Y	N		1	44.582534	-123.301501	OAKW	1	2	41409	558	853	Temp 57F; Cloud 100; Wind 1; Rain; After 2hr survey cut short due to rain	JRCurtis
540	DOWO	C	C	A	U	Y	Y	N		1	44.582434	-123.301576	OAKW	1	2	41409	558	853	Temp 57F; Cloud 100; Wind 1; Rain; After 2hr survey cut short due to rain	JRCurtis
541	SPTO	S	S	A	M	Y	Y	N		1	44.582249	-123.3013	OAKW	1	2	41409	558	853	Temp 57F; Cloud 100; Wind 1; Rain; After 2hr survey cut short due to rain	JRCurtis
542	WETA	S	S	A	M	Y	Y	N		1	44.582395	-123.30133	OAKW	1	2	41409	558	853	Temp 57F; Cloud 100; Wind 1; Rain; After 2hr survey cut short due to rain	JRCurtis
543	SPTO	C	C	A	U	Y	Y	N		1	44.582839	-123.302418	OAKW	1	2	41409	558	853	Temp 57F; Cloud 100; Wind 1; Rain; After 2hr survey cut short due to rain	JRCurtis
544	SPTO	S	S	A	M	Y	Y	N		1	44.582804	-123.301937	OAKW	1	2	41409	558	853	Temp 57F; Cloud 100; Wind 1; Rain; After 2hr survey cut short due to rain	JRCurtis
545	CBCH	C	C	A	U	Y	Y	N		1	44.582773	-123.302817	OAKW	1	2	41409	558	853	Temp 57F; Cloud 100; Wind 1; Rain; After 2hr survey cut short due to rain	JRCurtis
546	STJA	C	C	A	U	Y	Y	N		1	44.582841	-123.303097	OAKW	1	2	41409	558	853	Temp 57F; Cloud 100; Wind 1; Rain; After 2hr survey cut short due to rain	JRCurtis
547	MODO	S	S	A	M	Y	Y	N		1	44.583115	-123.303269	OAKW	1	2	41409	558	853	Temp 57F; Cloud 100; Wind 1; Rain; After 2hr survey cut short due to rain	JRCurtis
548	SWTH	S	S	A	M	Y	Y	N		1	44.583423	-123.30298	OAKW	1	2	41409	558	853	Temp 57F; Cloud 100; Wind 1; Rain; After 2hr survey cut short due to rain	JRCurtis
549	BUSH	C	CV	A	U	N	N	N		1	44.549317	-123.248429	OAKW	1	2	41409	558	853	Temp 57F; Cloud 100; Wind 1; Rain; After 2hr survey cut short due to rain	JRCurtis
550	YWAR	S	S	A	M	Y	Y	N		1	44.549646	-123.248286	OAKW	1	2	41409	558	853	Temp 57F; Cloud 100; Wind 1; Rain; After 2hr survey cut short due to rain	JRCurtis
551	WEWP	C	C	A	U	Y	Y	N		1	44.549711	-123.248146	OAKW	1	2	41409	558	853	Temp 57F; Cloud 100; Wind 1; Rain; After 2hr survey cut short due to rain	JRCurtis
552	WAVI	S	S	A	M	Y	Y	N		1	44.549629	-123.247921	OAKW	1	2	41409	558	853	Temp 57F; Cloud 100; Wind 1; Rain; After 2hr survey cut short due to rain	JRCurtis
553	BHGR	S	S	A	M	Y	Y	N		1	44.549533	-123.247716	OAKW	1	2	41409	558	853	Temp 57F; Cloud 100; Wind 1; Rain; After 2hr survey cut short due to rain	JRCurtis
554	BEKI	C	C	A	U	N	N	N		1	44.550014	-123.248472	WILL	1	3	41410	551	958	Temp 54F; Cloud 100; Wind 1; Rain	JRCurtis
555	AMRO	V	V	A	U	Y	N	N		1	44.54952	-123.24854	WILL	1	3	41410	551	958	Temp 54F; Cloud 100; Wind 1; Rain	JRCurtis
556	SWTH	V	V	A	U	Y	N	N		1	44.54957	-123.24857	WILL	1	3	41410	551	958	Temp 54F; Cloud 100; Wind 1; Rain	JRCurtis
557	BUSH	C	CV	A	U	Y	N	N		1	44.549449	-123.24857	WILL	1	3	41410	551	958	Temp 54F; Cloud 100; Wind 1; Rain	JRCurtis
558	BUSH	C	CV	A	U	N	N	N		1	44.549374	-123.24835	WILL	1	3	41410	551	958	Temp 54F; Cloud 100; Wind 1; Rain	JRCurtis
559	YWAR	S	S	A	M	Y	Y	N		1	44.549638	-123.247252	WILL	1	3	41410	551	958	Temp 54F; Cloud 100; Wind 1; Rain	JRCurtis
560	SWTH	S	S	A	M	Y	Y	N		1	44.549828	-123.246958	WILL	1	3	41410	551	958	Temp 54F; Cloud 100; Wind 1; Rain	JRCurtis
561	WIWA	S	S	A	M	Y	Y	N		1	44.549639	-123.246657	WILL	1	3	41410	551	958	Temp 54F; Cloud 100; Wind 1; Rain	JRCurtis
562	SWTH	C	C	A	U	Y	Y	N		1	44.549553	-123.246697	WILL	1	3	41410	551	958	Temp 54F; Cloud 100; Wind 1; Rain	JRCurtis
563	SOSP	S	SV	A	M	Y	Y	Y		1	44.549557	-123.246557	WILL	1	3	41410	551	958	Temp 54F; Cloud 100; Wind 1; Rain	JRCurtis
564	SOSP	S	SV	A	M	Y	Y	N		1	44.549431	-123.246491	WILL	1	3	41410	551	958	Temp 54F; Cloud 100; Wind 1; Rain	JRCurtis
565	YWAR	C	C	A	U	Y	Y	N		1	44.54946	-123.246621	WILL	1	3	41410	551	958	Temp 54F; Cloud 100; Wind 1; Rain	JRCurtis
566	AMRO	C	CV	A	U	Y	Y	N		1	44.549502	-123.246631	WILL	1	3	41410	551	958	Temp 54F; Cloud 100; Wind 1; Rain	JRCurtis
567	COYE	C	CV	A	P	Y	Y	N		2	44.549546	-123.246501	WILL	1	3	41410	551	958	Temp 54F; Cloud 100; Wind 1; Rain	JRCurtis
568	BHCO	S	S	A	M	Y	Y	N		1	44.549593	-123.246412	WILL	1	3	41410	551	958	Temp 54F; Cloud 100; Wind 1; Rain	JRCurtis
569	BRCR	S	S	A	M	Y	Y	N		1	44.54944	-123.246161	WILL	1	3	41410	551	958	Temp 54F; Cloud 100; Wind 1; Rain	JRCurtis
570	NOFL	V	VL	A	U	Y	Y	N		1	44.549325	-123.246391	WILL	1	3	41410	551	958	Temp 54F; Cloud 100; Wind 1; Rain	JRCurtis
571	CEDW	C	CV	A	U	Y	Y	N		3	44.549361	-123.246146	WILL	1	3	41410	551	958	Temp 54F; Cloud 100; Wind 1; Rain	JRCurtis
572	WIWA	S	S	A	M	Y	Y	N		1	44.549264	-123.246391	WILL	1	3	41410	551	958	Temp 54F; Cloud 100; Wind 1; Rain	JRCurtis
573	WIWA	S	S	A	M	Y	Y	N		1	44.549229	-123.246156	WILL	1	3	41410	551	958	Temp 54F; Cloud 100; Wind 1; Rain	JRCurtis
574	CEDW	C	CV	A	U	Y	Y	N		2	44.549268	-123.246009	WILL	1	3	41410	551	958	Temp 54F; Cloud 100; Wind 1; Rain	JRCurtis
575	WAVI	S	S	A	M	Y	Y	N		1	44.549213	-123.246425	WILL	1	3	41410	551	958	Temp 54F; Cloud 100; Wind 1; Rain	JRCurtis
576	COYE	V	V	A	U	Y	Y	N		1	44.549246	-123.246554	WILL	1	3	41410	551	958	Temp 54F; Cloud 100; Wind 1; Rain	JRCurtis
577	BHGR	S	S	A	M	Y	Y	N		1	44.549165	-123.246562	WILL	1	3	41410	551	958	Temp 54F; Cloud 100; Wind 1; Rain	JRCurtis
578	BHCO	V	VL	A	U	Y	Y	N		4	44.549103	-123.24662	WILL	1	3	41410	551	958	Temp 54F; Cloud 100; Wind 1; Rain	JRCurtis
579	SWTH	C	CV	A	U	Y	Y	N		1	44.54915	-123.246464	WILL	1	3	41410	551	958	Temp 54F; Cloud 100; Wind 1; Rain	JRCurtis
580	COYE	C	CV	A	U	Y	Y	N		1	44.549133	-123.246358	WILL	1	3	41410	551	958	Temp 54F; Cloud 100; Wind 1; Rain	JRCurtis
581	DOWO	C	C	A	U	Y	Y	N		1	44.549133	-123.246258	WILL	1	3	41410	551	958	Temp 54F; Cloud 100; Wind 1; Rain	JRCurtis
582	BCCH	S	SV	A	M	Y	Y	N		1	44.549175	-123.24615	WILL	1	3	41410	551	958	Temp 54F; Cloud 100; Wind 1; Rain	JRCurtis
583	BCCH	C	C	A	U	Y	Y	N		1	44.549169	-123.246183	WILL	1	3	41410	551	958	Temp 54F; Cloud 100; Wind 1; Rain	JRCurtis
584	BEWR	S	S	A	M	Y	Y	N		1	44.549164	-123.245892	WILL	1	3	41410	551	958	Temp 54F; Cloud 100; Wind 1; Rain	JRCurtis
585	AMGO	S	S	A	M	Y	Y	N		1	44.549119	-123.245821	WILL	1	3	41410	551	958	Temp 54F; Cloud 100; Wind 1; Rain	JRCurtis
586	BHGR	S	S	A	M	Y	Y	N		1	44.549086	-123.246058	WILL	1	3	41410	551	958	Temp 54F; Cloud 100; Wind 1; Rain	JRCurtis
587	BCCH	C	C	A	U	Y	Y	N		1	44.54897	-123.246195	WILL	1	3	41410	551	958	Temp 54F; Cloud 100; Wind 1; Rain	JRCurtis
588	SWTH	C	C	A	U	Y	Y	N		1	44.549029	-123.246099	WILL	1	3	41410	551	958	Temp 54F; Cloud 100; Wind 1; Rain	JRCurtis
589	NOFL	C	CV	A	U	Y	Y	Y		1	44.549045	-123.245866	WILL	1	3	41410	551	958	Temp 54F; Cloud 100; Wind 1; Rain	JRCurtis
590	WIWA	S	S	A	M	Y	Y	N		1	44.548938	-123.245837	WILL	1	3	41410	551	958	Temp 54F; Cloud 100; Wind 1; Rain	JRCurtis
591	BHCO	V	V	A	U	Y	Y	N		3	44.548985	-123.245804	WILL	1	3	41410	551	958	Temp 54F; Cloud 100; Wind 1; Rain	JRCurtis
592	WAVI	S	S	A	M	Y	Y	N		1	44.549054	-123.245662	WILL	1	3	41410	551	958	Temp 54F; Cloud 100; Wind 1; Rain	JRCurtis
593	YWAR	S	S	A	M	Y	Y	N		1	44.548908	-123.245778	WILL	1	3	41410	551	958	Temp 54F; Cloud 100; Wind 1; Rain	JRCurtis
594	BHGR	S	S	A	M	Y	Y	N		1	44.548927	-123.246574	WILL	1	3	41410	551	958	Temp 54F; Cloud 100; Wind 1; Rain	JRCurtis
595	YWAR	S	S	A	M	Y	Y	N		1	44.54888	-123.246544	WILL	1	3	41410	551	958	Temp 54F; Cloud 100; Wind 1; Rain	JRCurtis
596	BRCR	S	S	A	M	Y	Y	N		1	44.548694	-123.245669	WILL	1	3	41410	551	958	Temp 54F; Cloud 100; Wind 1; Rain	JRCurtis
597	BEWR	S	S	A	M	Y	Y	N		1	44.548753	-123.24569	WILL	1	3	41410	551	958	Temp 54F; Cloud 100; Wind 1; Rain	JRCurtis
598	COYE	V	V	A	P	Y	Y	N		2	44.548733	-123.245469	WILL	1	3	41410	551	958	Temp 54F; Cloud 100; Wind 1; Rain	JRCurtis
599	AMRO	C	C	A	U	Y	N	N		1	44.548963	-123.248035	WILL	1	3	41410	551	958	Temp 54F; Cloud 100; Wind 1; Rain	JRCurtis
600	BEWR	S	S	A	M	Y	N	N		1	44.54882	-123.247831	WILL	1	3	41410	551	958	Temp 54F; Cloud 100; Wind 1; Rain	JRCurtis
601	SPTO	S	S	A	M	Y	N	N		1	44.548779	-123.247801	WILL	1	3	41410	551	958	Temp 54F; Cloud 100; Wind 1; Rain	JRCurtis
602	AMRO	S	S	A	M	N	N	N		1	44.548662	-123.247892	WILL	1	3	41410	551	958	Temp 54F; Cloud 100; Wind 1; Rain	JRCurtis
603	YWAR	S	S	A	M	Y	N	N		1	44.548715	-123.247168	WILL	1	3	41410	551	958	Temp 54F; Cloud 100; Wind 1; Rain	JRCurtis
604	SOSP	S	S	A	M	N	N	N		1	44.548701	-123.246867	WILL	1	3	41410	551	958	Temp 54F; Cloud 100; Wind 1; Rain	JRCurtis
605	BHGR	S	SV	A	M	Y	N	N		1	44.548631	-123.247314	WILL	1	3	41410	551	958	Temp 54F; Cloud 100; Wind 1; Rain	JRCurtis
606	SWTH	C	C	A	U	Y	N	N		1	44.548524	-123.247363	WILL	1	3	41410	551	958	Temp 54F; Cloud 100; Wind 1; Rain	JRCurtis
607	SPTO	S	SV	A	M	N	N	N		1	44.548545	-123.246955	WILL	1	3	41410	551	958	Temp 54F; Cloud 100; Wind 1; Rain	JRCurtis
608	MODO	S	S	A	M	Y	Y	N		1	44.5488	-123.244958	WILL	1	3	41410	551	958	Temp 54F; Cloud 100; Wind 1; Rain	JRCurtis
609	SOSP	V	V	A	U	Y	N	N		1	44.54847	-123.247242	WILL	1	3	41410	551	958	Temp 54F; Cloud 100; Wind 1; Rain	JRCurtis
610	YWAR	S	S	A	M	Y	N	N		1	44.54837	-123.246555	WILL	1	3	41410	551	958	Temp 54F; Cloud 100; Wind 1; Rain	JRCurtis
611	BEWR	S	SV	A	M	Y	N	N		1	44.548243	-123.246234	WILL	1	3	41410	551	958	Temp 54F; Cloud 100; Wind 1; Rain	JRCurtis
612	SPTO	S	SV	A	M	Y	Y	N		1	44.548469	-123.246234	WILL	1	3	41410	551	958	Temp 54F; Cloud 100; Wind 1; Rain	JRCurtis
613	WIWA	S	S	A	M	N	Y	N		1	44.548508	-123.24626	WILL	1	3	41410	551	958	Temp 54F; Cloud 100; Wind 1; Rain	JRCurtis
614	AMRO	C	C	A	U	Y	Y	N		1	44.548538	-123.246301	WILL	1	3	41410	551	958	Temp 54F; Cloud 100; Wind 1; Rain	JRCurtis
615	AMRO	V	FV	A	U	Y	Y	N		2	44.548585	-123.24646	WILL	1	3	41410	551	958	Temp 54F; Cloud 100; Wind 1; Rain	JRCurtis
616	BHCO	C	C	A	U	Y	Y	N		1	44.548636	-123.246127	WILL	1	3	41410	551	958	Temp 54F; Cloud 100; Wind 1; Rain	JRCurtis
617	BHGR	C	C	A	U	Y	Y	N		1	44.548657	-123.246027	WILL	1	3	41410	551	958	Temp 54F; Cloud 100; Wind 1; Rain	JRCurtis
618	YWAR	S	S	A	M	Y	Y	N		1	44.548074	-123.245766	WILL	1	3	41410	551	958	Temp 54F; Cloud 100; Wind 1; Rain	JRCurtis
619	YWAR	S	S	A	M	Y	Y	U		1	44.547771	-123.245828	WILL	1	3	41410	551	958	Temp 54F; Cloud 100; Wind 1; Rain	JRCurtis
620	YWAR	S	S	A	M	N	Y	Y		1	44.547869	-123.245811	WILL	1	3	41410	551	958	Temp 54F; Cloud 100; Wind 1; Rain	JRCurtis
621	AMGO	C	C	A	U	Y	Y	N		1	44.548859	-123.245224	WILL	1	3	41410	551	958	Temp 54F; Cloud 100; Wind 1; Rain	JRCurtis
622	AMRO	S	S	A	M	Y	Y	N		1	44.548502	-123.245065	WILL	1	3	41410	551	958	Temp 54F; Cloud 100; Wind 1; Rain	JRCurtis
623	YWAR	S	S	A	M	Y	Y	N		1	44.548389	-123.244739	WILL	1	3	41410	551	958	Temp 54F; Cloud 100; Wind 1; Rain	JRCurtis
624	YWAR	S	S	A	M	Y	Y	N		1	44.54797	-123.244654	WILL	1	3	41410	551	958	Temp 54F; Cloud 100; Wind 1; Rain	JRCurtis
625	BHCO	S	S	A	M	Y	Y	N		1	44.547575	-123.245198	WILL	1	3	41410	551	958	Temp 54F; Cloud 100; Wind 1; Rain	JRCurtis
626	BRCR	S	S	A	M	Y	Y	N		1	44.547638	-123.245232	WILL	1	3	41410	551	958	Temp 54F; Cloud 100; Wind 1; Rain	JRCurtis
627	SOSP	S	SV	A	M	Y	N	N		1	44.547576	-123.245373	WILL	1	3	41410	551	958	Temp 54F; Cloud 100; Wind 1; Rain	JRCurtis
628	SOSP	S	S	A	M	Y	Y	N		1	44.547516	-123.245027	WILL	1	3	41410	551	958	Temp 54F; Cloud 100; Wind 1; Rain	JRCurtis
629	COYE	C	C	A	U	N	N	N		1	44.54751	-123.245356	WILL	1	3	41410	551	958	Temp 54F; Cloud 100; Wind 1; Rain	JRCurtis
630	SOSP	S	S	A	M	N	N	U		1	44.547444	-123.245331	WILL	1	3	41410	551	958	Temp 54F; Cloud 100; Wind 1; Rain	JRCurtis
631	YWAR	S	S	A	M	Y	N	N		1	44.547545	-123.245527	WILL	1	3	41410	551	958	Temp 54F; Cloud 100; Wind 1; Rain	JRCurtis
632	AMGO	S	S	A	M	Y	N	N		1	44.547471	-123.245439	WILL	1	3	41410	551	958	Temp 54F; Cloud 100; Wind 1; Rain	JRCurtis
633	YWAR	S	S	A	M	Y	N	N		1	44.547277	-123.245252	WILL	1	3	41410	551	958	Temp 54F; Cloud 100; Wind 1; Rain	JRCurtis
634	YWAR	S	S	A	M	Y	N	N		1	44.547219	-123.245626	WILL	1	3	41410	551	958	Temp 54F; Cloud 100; Wind 1; Rain	JRCurtis
635	AMGO	C	C	A	U	N	N	N		1	44.547333	-123.245777	WILL	1	3	41410	551	958	Temp 54F; Cloud 100; Wind 1; Rain	JRCurtis
636	EUST	C	C	J	U	N	N	N		3	44.547398	-123.245482	WILL	1	3	41410	551	958	Temp 54F; Cloud 100; Wind 1; Rain	JRCurtis
637	WIWA	S	S	A	M	Y	Y	Y		1	44.548063	-123.243756	WILL	1	3	41410	551	958	Temp 54F; Cloud 100; Wind 1; Rain	JRCurtis
638	WIWA	S	S	A	M	Y	Y	N		1	44.547928	-123.243631	WILL	1	3	41410	551	958	Temp 54F; Cloud 100; Wind 1; Rain	JRCurtis
639	BRCR	C	C	A	U	Y	Y	N		1	44.547829	-123.24467	WILL	1	3	41410	551	958	Temp 54F; Cloud 100; Wind 1; Rain	JRCurtis
640	WIWA	S	S	A	M	Y	Y	U		1	44.547803	-123.243565	WILL	1	3	41410	551	958	Temp 54F; Cloud 100; Wind 1; Rain	JRCurtis
641	BCCH	C	C	A	U	Y	Y	N		1	44.547617	-123.243425	WILL	1	3	41410	551	958	Temp 54F; Cloud 100; Wind 1; Rain	JRCurtis
642	WIWA	S	S	A	M	Y	N	N		1	44.547589	-123.243175	WILL	1	3	41410	551	958	Temp 54F; Cloud 100; Wind 1; Rain	JRCurtis
643	BHGR	S	SV	A	M	Y	N	N		1	44.547774	-123.243291	WILL	1	3	41410	551	958	Temp 54F; Cloud 100; Wind 1; Rain	JRCurtis
644	HOFI	S	SV	A	M	Y	N	N		1	44.547707	-123.24312	WILL	1	3	41410	551	958	Temp 54F; Cloud 100; Wind 1; Rain	JRCurtis
645	BAEA	V	VL	A	U	Y	N	N		2	44.548066	-123.242452	WILL	1	3	41410	551	958	Temp 54F; Cloud 100; Wind 1; Rain	JRCurtis
646	AMRO	C	CV	A	U	Y	Y	N		1	44.547449	-123.245048	WILL	1	3	41410	551	958	Temp 54F; Cloud 100; Wind 1; Rain	JRCurtis
647	AMRO	C	CV	A	U	Y	N	Y		1	44.547292	-123.245017	WILL	1	3	41410	551	958	Temp 54F; Cloud 100; Wind 1; Rain	JRCurtis
648	YWAR	S	S	A	M	Y	N	N		1	44.547363	-123.245307	WILL	1	3	41410	551	958	Temp 54F; Cloud 100; Wind 1; Rain	JRCurtis
649	YWAR	S	S	A	M	Y	Y	N		1	44.547561	-123.244653	WILL	1	3	41410	551	958	Temp 54F; Cloud 100; Wind 1; Rain	JRCurtis
650	SWTH	C	C	A	U	Y	Y	N		1	44.547597	-123.244524	WILL	1	3	41410	551	958	Temp 54F; Cloud 100; Wind 1; Rain	JRCurtis
651	WEWP	S	S	A	M	Y	Y	N		1	44.547565	-123.244324	WILL	1	3	41410	551	958	Temp 54F; Cloud 100; Wind 1; Rain	JRCurtis
652	SOSP	S	S	A	M	Y	Y	N		1	44.547444	-123.244253	WILL	1	3	41410	551	958	Temp 54F; Cloud 100; Wind 1; Rain	JRCurtis
653	WEWP	S	S	A	M	Y	Y	N		1	44.547383	-123.244298	WILL	1	3	41410	551	958	Temp 54F; Cloud 100; Wind 1; Rain	JRCurtis
654	AMRO	C	C	A	U	Y	Y	N		1	44.547344	-123.244228	WILL	1	3	41410	551	958	Temp 54F; Cloud 100; Wind 1; Rain	JRCurtis
655	BCCH	C	C	A	U	Y	Y	N		1	44.547105	-123.243887	WILL	1	3	41410	551	958	Temp 54F; Cloud 100; Wind 1; Rain	JRCurtis
656	YWAR	S	S	A	M	Y	Y	N		1	44.54707	-123.243807	WILL	1	3	41410	551	958	Temp 54F; Cloud 100; Wind 1; Rain	JRCurtis
657	BCCH	C	CV	A	U	Y	Y	N		1	44.546924	-123.243442	WILL	1	3	41410	551	958	Temp 54F; Cloud 100; Wind 1; Rain	JRCurtis
658	GBHE	V	VL	A	U	Y	Y	N		1	44.546977	-123.243557	WILL	1	3	41410	551	958	Temp 54F; Cloud 100; Wind 1; Rain	JRCurtis
659	WIWA	S	S	A	M	Y	Y	N		1	44.546932	-123.243172	WILL	1	3	41410	551	958	Temp 54F; Cloud 100; Wind 1; Rain	JRCurtis
660	BRCR	C	CV	A	U	Y	N	N		1	44.54695	-123.242857	WILL	1	3	41410	551	958	Temp 54F; Cloud 100; Wind 1; Rain	JRCurtis
661	MODO	S	S	A	M	N	N	N		1	44.547104	-123.242978	WILL	1	3	41410	551	958	Temp 54F; Cloud 100; Wind 1; Rain	JRCurtis
662	YWAR	V	V	A	U	Y	N	N	MOSTLY FEMALES	7	44.546907	-123.242932	WILL	1	3	41410	551	958	Temp 54F; Cloud 100; Wind 1; Rain	JRCurtis
663	AMRO	S	SV	A	M	Y	Y	N		1	44.546828	-123.243187	WILL	1	3	41410	551	958	Temp 54F; Cloud 100; Wind 1; Rain	JRCurtis
664	BCCH	S	S	A	M	Y	Y	N		1	44.546749	-123.243296	WILL	1	3	41410	551	958	Temp 54F; Cloud 100; Wind 1; Rain	JRCurtis
665	AMGO	S	S	A	M	Y	Y	N		1	44.54658	-123.243188	WILL	1	3	41410	551	958	Temp 54F; Cloud 100; Wind 1; Rain	JRCurtis
666	AMGO	S	S	A	M	Y	Y	N		1	44.546752	-123.243531	WILL	1	3	41410	551	958	Temp 54F; Cloud 100; Wind 1; Rain	JRCurtis
667	SOSP	S	SV	A	M	N	Y	N		1	44.54682	-123.243571	WILL	1	3	41410	551	958	Temp 54F; Cloud 100; Wind 1; Rain	JRCurtis
668	SWTH	C	CV	A	U	Y	Y	N		1	44.546923	-123.243662	WILL	1	3	41410	551	958	Temp 54F; Cloud 100; Wind 1; Rain	JRCurtis
669	BEWR	S	SV	A	M	Y	Y	N		1	44.546579	-123.243378	WILL	1	3	41410	551	958	Temp 54F; Cloud 100; Wind 1; Rain	JRCurtis
670	AMRO	S	S	A	M	Y	Y	N		1	44.546605	-123.24369	WILL	1	3	41410	551	958	Temp 54F; Cloud 100; Wind 1; Rain	JRCurtis
671	SOSP	S	SV	A	M	Y	Y	N		1	44.546477	-123.24336	WILL	1	3	41410	551	958	Temp 54F; Cloud 100; Wind 1; Rain	JRCurtis
672	BCCH	S	S	A	M	Y	Y	N		1	44.546687	-123.244035	WILL	1	3	41410	551	958	Temp 54F; Cloud 100; Wind 1; Rain	JRCurtis
673	SOSP	S	S	A	M	Y	Y	N		1	44.546672	-123.244245	WILL	1	3	41410	551	958	Temp 54F; Cloud 100; Wind 1; Rain	JRCurtis
674	YWAR	S	S	A	M	Y	Y	N		1	44.546399	-123.24342	WILL	1	3	41410	551	958	Temp 54F; Cloud 100; Wind 1; Rain	JRCurtis
675	SOSP	S	S	A	M	N	N	N		1	44.546253	-123.242771	WILL	1	3	41410	551	958	Temp 54F; Cloud 100; Wind 1; Rain	JRCurtis
676	YWAR	S	S	A	M	Y	Y	N		1	44.546085	-123.24332	WILL	1	3	41410	551	958	Temp 54F; Cloud 100; Wind 1; Rain	JRCurtis
677	BRCR	S	S	A	M	Y	Y	N		1	44.546042	-123.243491	WILL	1	3	41410	551	958	Temp 54F; Cloud 100; Wind 1; Rain	JRCurtis
678	RUHU	V	V	A	U	Y	Y	N		1	44.546076	-123.243503	WILL	1	3	41410	551	958	Temp 54F; Cloud 100; Wind 1; Rain	JRCurtis
679	YWAR	V	FV	A	U	Y	Y	N		2	44.546107	-123.243658	WILL	1	3	41410	551	958	Temp 54F; Cloud 100; Wind 1; Rain	JRCurtis
680	AMRO	C	C	A	U	Y	Y	N		1	44.546069	-123.243861	WILL	1	3	41410	551	958	Temp 54F; Cloud 100; Wind 1; Rain	JRCurtis
681	SOSP	S	S	A	M	Y	Y	N		1	44.546176	-123.243937	WILL	1	3	41410	551	958	Temp 54F; Cloud 100; Wind 1; Rain	JRCurtis
682	SOSP	C	CV	A	U	Y	Y	N		1	44.546067	-123.243699	WILL	1	3	41410	551	958	Temp 54F; Cloud 100; Wind 1; Rain	JRCurtis
683	BHGR	S	S	A	M	Y	Y	N		1	44.546057	-123.243807	WILL	1	3	41410	551	958	Temp 54F; Cloud 100; Wind 1; Rain	JRCurtis
684	BUSH	C	C	A	U	Y	Y	N		1	44.546023	-123.243893	WILL	1	3	41410	551	958	Temp 54F; Cloud 100; Wind 1; Rain	JRCurtis
685	SPTO	C	C	A	U	Y	Y	N		1	44.545962	-123.243844	WILL	1	3	41410	551	958	Temp 54F; Cloud 100; Wind 1; Rain	JRCurtis
686	SOSP	S	SV	A	M	Y	Y	N		1	44.546004	-123.243603	WILL	1	3	41410	551	958	Temp 54F; Cloud 100; Wind 1; Rain	JRCurtis
687	BHGR	S	S	A	M	Y	Y	Y		1	44.546014	-123.243403	WILL	1	3	41410	551	958	Temp 54F; Cloud 100; Wind 1; Rain	JRCurtis
688	SOSP	S	SV	A	M	Y	Y	U		1	44.545837	-123.243677	WILL	1	3	41410	551	958	Temp 54F; Cloud 100; Wind 1; Rain	JRCurtis
689	BRCR	S	S	A	M	N	Y	N		1	44.54576	-123.243665	WILL	1	3	41410	551	958	Temp 54F; Cloud 100; Wind 1; Rain	JRCurtis
690	WIWA	S	S	A	M	Y	Y	N		1	44.545897	-123.243518	WILL	1	3	41410	551	958	Temp 54F; Cloud 100; Wind 1; Rain	JRCurtis
691	BCCH	C	CV	A	U	Y	Y	N		1	44.545864	-123.243321	WILL	1	3	41410	551	958	Temp 54F; Cloud 100; Wind 1; Rain	JRCurtis
692	BHGR	S	S	A	M	Y	N	Y		1	44.545893	-123.243161	WILL	1	3	41410	551	958	Temp 54F; Cloud 100; Wind 1; Rain	JRCurtis
693	YWAR	C	CV	A	U	Y	Y	N		1	44.546005	-123.243273	WILL	1	3	41410	551	958	Temp 54F; Cloud 100; Wind 1; Rain	JRCurtis
694	HOFI	S	S	A	M	Y	N	N		1	44.546034	-123.243129	WILL	1	3	41410	551	958	Temp 54F; Cloud 100; Wind 1; Rain	JRCurtis
695	BCCH	C	C	A	U	Y	Y	N		1	44.545812	-123.243228	WILL	1	3	41410	551	958	Temp 54F; Cloud 100; Wind 1; Rain	JRCurtis
696	YWAR	S	S	A	M	N	Y	N		1	44.545581	-123.24344	WILL	1	3	41410	551	958	Temp 54F; Cloud 100; Wind 1; Rain	JRCurtis
697	AMRO	C	C	A	U	Y	N	N		1	44.545648	-123.243047	WILL	1	3	41410	551	958	Temp 54F; Cloud 100; Wind 1; Rain	JRCurtis
698	BHCO	S	S	A	M	Y	N	N		1	44.545551	-123.2428	WILL	1	3	41410	551	958	Temp 54F; Cloud 100; Wind 1; Rain	JRCurtis
699	SOSP	S	S	A	M	Y	N	N		1	44.545521	-123.242517	WILL	1	3	41410	551	958	Temp 54F; Cloud 100; Wind 1; Rain	JRCurtis
700	YWAR	S	S	A	M	N	N	Y		1	44.545472	-123.24286	WILL	1	3	41410	551	958	Temp 54F; Cloud 100; Wind 1; Rain	JRCurtis
701	YWAR	S	S	A	M	Y	N	N		1	44.545298	-123.243092	WILL	1	3	41410	551	958	Temp 54F; Cloud 100; Wind 1; Rain	JRCurtis
702	SOSP	S	S	A	M	Y	N	N		1	44.54535	-123.243076	WILL	1	3	41410	551	958	Temp 54F; Cloud 100; Wind 1; Rain	JRCurtis
703	YWAR	S	S	A	M	N	N	Y		1	44.545413	-123.242596	WILL	1	3	41410	551	958	Temp 54F; Cloud 100; Wind 1; Rain	JRCurtis
704	AMRO	C	C	A	U	Y	N	N		2	44.545382	-123.24272	WILL	1	3	41410	551	958	Temp 54F; Cloud 100; Wind 1; Rain	JRCurtis
705	BUSH	C	C	A	U	N	Y	N		1	44.54543	-123.243502	WILL	1	3	41410	551	958	Temp 54F; Cloud 100; Wind 1; Rain	JRCurtis
706	AMRO	C	C	A	U	Y	Y	N		1	44.544973	-123.243431	WILL	1	3	41410	551	958	Temp 54F; Cloud 100; Wind 1; Rain	JRCurtis
707	BRCR	S	S	A	M	Y	Y	N		1	44.544797	-123.243407	WILL	1	3	41410	551	958	Temp 54F; Cloud 100; Wind 1; Rain	JRCurtis
708	YWAR	S	S	A	M	Y	N	N		1	44.54478	-123.24261	WILL	1	3	41410	551	958	Temp 54F; Cloud 100; Wind 1; Rain	JRCurtis
709	SOSP	S	S	A	M	Y	N	N		1	44.544675	-123.2427	WILL	1	3	41410	551	958	Temp 54F; Cloud 100; Wind 1; Rain	JRCurtis
710	SOSP	S	S	A	M	Y	N	Y		1	44.544582	-123.242779	WILL	1	3	41410	551	958	Temp 54F; Cloud 100; Wind 1; Rain	JRCurtis
711	YWAR	S	S	A	M	Y	Y	N		1	44.544595	-123.243392	WILL	1	3	41410	551	958	Temp 54F; Cloud 100; Wind 1; Rain	JRCurtis
712	WEWP	S	S	A	M	Y	Y	N		1	44.544532	-123.243575	WILL	1	3	41410	551	958	Temp 54F; Cloud 100; Wind 1; Rain	JRCurtis
713	YWAR	S	S	A	M	Y	Y	Y		1	44.544461	-123.243542	WILL	1	3	41410	551	958	Temp 54F; Cloud 100; Wind 1; Rain	JRCurtis
714	SOSP	C	CV	A	U	Y	Y	N		1	44.544326	-123.243375	WILL	1	3	41410	551	958	Temp 54F; Cloud 100; Wind 1; Rain	JRCurtis
715	YWAR	S	S	A	M	Y	Y	N		1	44.544336	-123.243494	WILL	1	3	41410	551	958	Temp 54F; Cloud 100; Wind 1; Rain	JRCurtis
716	SOSP	S	S	A	M	Y	Y	N		1	44.544384	-123.243671	WILL	1	3	41410	551	958	Temp 54F; Cloud 100; Wind 1; Rain	JRCurtis
717	YWAR	S	S	A	M	Y	Y	N		1	44.544386	-123.244058	WILL	1	3	41410	551	958	Temp 54F; Cloud 100; Wind 1; Rain	JRCurtis
718	SOSP	S	S	A	M	Y	Y	N		1	44.544155	-123.24391	WILL	1	3	41410	551	958	Temp 54F; Cloud 100; Wind 1; Rain	JRCurtis
719	WAVI	S	S	A	M	Y	Y	N		1	44.544258	-123.243598	WILL	1	3	41410	551	958	Temp 54F; Cloud 100; Wind 1; Rain	JRCurtis
720	SWTH	C	CV	A	U	Y	Y	N		1	44.544263	-123.243521	WILL	1	3	41410	551	958	Temp 54F; Cloud 100; Wind 1; Rain	JRCurtis
721	BHGR	S	S	A	M	Y	Y	N		1	44.544194	-123.243554	WILL	1	3	41410	551	958	Temp 54F; Cloud 100; Wind 1; Rain	JRCurtis
722	AMRO	C	CV	A	U	Y	Y	N		1	44.544211	-123.243361	WILL	1	3	41410	551	958	Temp 54F; Cloud 100; Wind 1; Rain	JRCurtis
723	BHCO	S	S	A	M	Y	N	N		1	44.544288	-123.243032	WILL	1	3	41410	551	958	Temp 54F; Cloud 100; Wind 1; Rain	JRCurtis
724	EVGR	C	C	A	M	Y	Y	N		1	44.54413	-123.243514	WILL	1	3	41410	551	958	Temp 54F; Cloud 100; Wind 1; Rain	JRCurtis
725	YWAR	S	S	A	M	Y	N	N		1	44.543943	-123.242973	WILL	1	3	41410	551	958	Temp 54F; Cloud 100; Wind 1; Rain	JRCurtis
726	AMCR	C	CV	A	U	Y	N	N		1	44.543738	-123.242946	WILL	1	3	41410	551	958	Temp 54F; Cloud 100; Wind 1; Rain	JRCurtis
727	SOSP	C	CV	A	U	Y	Y	N		1	44.544029	-123.243465	WILL	1	3	41410	551	958	Temp 54F; Cloud 100; Wind 1; Rain	JRCurtis
728	YWAR	S	S	A	M	Y	Y	N		1	44.543944	-123.243383	WILL	1	3	41410	551	958	Temp 54F; Cloud 100; Wind 1; Rain	JRCurtis
729	YWAR	C	C	A	U	Y	Y	N		1	44.543949	-123.243236	WILL	1	3	41410	551	958	Temp 54F; Cloud 100; Wind 1; Rain	JRCurtis
730	BHGR	S	S	A	M	Y	Y	U		1	44.543803	-123.243922	WILL	1	3	41410	551	958	Temp 54F; Cloud 100; Wind 1; Rain	JRCurtis
731	YWAR	S	S	A	M	Y	Y	N		1	44.543836	-123.243709	WILL	1	3	41410	551	958	Temp 54F; Cloud 100; Wind 1; Rain	JRCurtis
732	YWAR	S	S	A	M	Y	Y	Y		1	44.543699	-123.243485	WILL	1	3	41410	551	958	Temp 54F; Cloud 100; Wind 1; Rain	JRCurtis
733	BHGR	S	S	A	M	Y	Y	Y		1	44.543672	-123.243698	WILL	1	3	41410	551	958	Temp 54F; Cloud 100; Wind 1; Rain	JRCurtis
734	WAVI	S	S	A	M	Y	Y	N		1	44.543797	-123.243233	WILL	1	3	41410	551	958	Temp 54F; Cloud 100; Wind 1; Rain	JRCurtis
735	COYE	S	S	A	M	Y	Y	N		1	44.543668	-123.243332	WILL	1	3	41410	551	958	Temp 54F; Cloud 100; Wind 1; Rain	JRCurtis
736	SPTO	S	SV	A	M	Y	Y	Y		1	44.543698	-123.243908	WILL	1	3	41410	551	958	Temp 54F; Cloud 100; Wind 1; Rain	JRCurtis
737	SOSP	S	S	A	M	Y	Y	N		1	44.543755	-123.244068	WILL	1	3	41410	551	958	Temp 54F; Cloud 100; Wind 1; Rain	JRCurtis
738	SOSP	C	C	A	U	Y	Y	N		1	44.543657	-123.244195	WILL	1	3	41410	551	958	Temp 54F; Cloud 100; Wind 1; Rain	JRCurtis
739	SPTO	S	SV	A	M	Y	Y	N		1	44.543462	-123.243801	WILL	1	3	41410	551	958	Temp 54F; Cloud 100; Wind 1; Rain	JRCurtis
740	SOSP	S	S	A	M	Y	Y	N		1	44.54349	-123.24435	WILL	1	3	41410	551	958	Temp 54F; Cloud 100; Wind 1; Rain	JRCurtis
741	SOSP	S	S	A	M	Y	Y	N		1	44.543515	-123.243468	WILL	1	3	41410	551	958	Temp 54F; Cloud 100; Wind 1; Rain	JRCurtis
742	WAVI	S	S	A	M	N	Y	U		1	44.54343	-123.243494	WILL	1	3	41410	551	958	Temp 54F; Cloud 100; Wind 1; Rain	JRCurtis
743	BHGR	S	S	A	M	Y	N	N		1	44.543425	-123.244537	WILL	1	3	41410	551	958	Temp 54F; Cloud 100; Wind 1; Rain	JRCurtis
744	BHCO	C	C	A	U	N	Y	N		1	44.543308	-123.24375	WILL	1	3	41410	551	958	Temp 54F; Cloud 100; Wind 1; Rain	JRCurtis
745	BHGR	S	SV	A	M	Y	Y	N		1	44.543129	-123.243646	WILL	1	3	41410	551	958	Temp 54F; Cloud 100; Wind 1; Rain	JRCurtis
746	SOSP	C	C	A	U	N	Y	N		1	44.543071	-123.244019	WILL	1	3	41410	551	958	Temp 54F; Cloud 100; Wind 1; Rain	JRCurtis
747	YWAR	S	S	A	M	N	Y	N		1	44.542914	-123.243998	WILL	1	3	41410	551	958	Temp 54F; Cloud 100; Wind 1; Rain	JRCurtis
748	PSFL	C	C	A	U	Y	N	N		1	44.633618	-123.301421	CONI	1	4	41414	539	1052	Temp 52F; Cloud 0; Wind 3; No precip	JRCurtis
749	EVGR	C	C	A	U	Y	Y	N		1	44.633868	-123.301437	CONI	1	4	41414	539	1052	Temp 52F; Cloud 0; Wind 3; No precip	JRCurtis
750	HEWA	S	S	A	M	Y	Y	N		1	44.633862	-123.301077	CONI	1	4	41414	539	1052	Temp 52F; Cloud 0; Wind 3; No precip	JRCurtis
751	DEJU	S	S	A	M	Y	Y	N		1	44.633768	-123.301276	CONI	1	4	41414	539	1052	Temp 52F; Cloud 0; Wind 3; No precip	JRCurtis
752	OCWA	S	S	A	M	Y	Y	N		1	44.633737	-123.300926	CONI	1	4	41414	539	1052	Temp 52F; Cloud 0; Wind 3; No precip	JRCurtis
753	HEWA	S	S	A	M	Y	Y	N		1	44.634173	-123.299777	CONI	1	4	41414	539	1052	Temp 52F; Cloud 0; Wind 3; No precip	JRCurtis
754	HEWA	S	S	A	M	N	Y	N		1	44.634091	-123.300763	CONI	1	4	41414	539	1052	Temp 52F; Cloud 0; Wind 3; No precip	JRCurtis
755	BRCR	S	S	A	M	N	Y	N		1	44.634224	-123.300653	CONI	1	4	41414	539	1052	Temp 52F; Cloud 0; Wind 3; No precip	JRCurtis
756	CBCH	C	CV	A	U	N	Y	N		1	44.634252	-123.300919	CONI	1	4	41414	539	1052	Temp 52F; Cloud 0; Wind 3; No precip	JRCurtis
757	PAWR	S	S	A	M	Y	N	N		1	44.634456	-123.301981	CONI	1	4	41414	539	1052	Temp 52F; Cloud 0; Wind 3; No precip	JRCurtis
758	HEWA	S	S	A	M	Y	Y	N		1	44.634612	-123.301126	CONI	1	4	41414	539	1052	Temp 52F; Cloud 0; Wind 3; No precip	JRCurtis
759	HEWA	S	S	A	M	N	Y	Y		1	44.634584	-123.30093	CONI	1	4	41414	539	1052	Temp 52F; Cloud 0; Wind 3; No precip	JRCurtis
760	PAWR	S	S	A	M	Y	Y	N		1	44.634322	-123.299878	CONI	1	4	41414	539	1052	Temp 52F; Cloud 0; Wind 3; No precip	JRCurtis
761	PAWR	S	S	A	M	Y	Y	N		1	44.634637	-123.29982	CONI	1	4	41414	539	1052	Temp 52F; Cloud 0; Wind 3; No precip	JRCurtis
762	HEWA	S	S	A	M	Y	Y	N		1	44.634445	-123.299303	CONI	1	4	41414	539	1052	Temp 52F; Cloud 0; Wind 3; No precip	JRCurtis
763	STJA	C	C	A	U	Y	Y	N		1	44.634528	-123.299074	CONI	1	4	41414	539	1052	Temp 52F; Cloud 0; Wind 3; No precip	JRCurtis
764	RBNU	S	S	A	M	Y	Y	N		1	44.634834	-123.299611	CONI	1	4	41414	539	1052	Temp 52F; Cloud 0; Wind 3; No precip	JRCurtis
765	SWTH	C	C	A	U	Y	Y	N		1	44.634791	-123.29952	CONI	1	4	41414	539	1052	Temp 52F; Cloud 0; Wind 3; No precip	JRCurtis
766	NOFL	C	C	A	U	Y	Y	N		1	44.634985	-123.301863	CONI	1	4	41414	539	1052	Temp 52F; Cloud 0; Wind 3; No precip	JRCurtis
767	HEWA	S	S	A	M	Y	Y	N		1	44.634938	-123.299506	CONI	1	4	41414	539	1052	Temp 52F; Cloud 0; Wind 3; No precip	JRCurtis
768	HEWA	C	C	A	F	N	Y	N		1	44.635124	-123.300743	CONI	1	4	41414	539	1052	Temp 52F; Cloud 0; Wind 3; No precip	JRCurtis
769	HEWA	S	S	A	M	Y	Y	N		1	44.635185	-123.300533	CONI	1	4	41414	539	1052	Temp 52F; Cloud 0; Wind 3; No precip	JRCurtis
770	HEWA	S	S	A	M	N	Y	Y		1	44.635209	-123.300823	CONI	1	4	41414	539	1052	Temp 52F; Cloud 0; Wind 3; No precip	JRCurtis
771	WETA	S	S	A	M	Y	Y	N		1	44.63509	-123.298616	CONI	1	4	41414	539	1052	Temp 52F; Cloud 0; Wind 3; No precip	JRCurtis
772	PAWR	S	S	A	M	Y	Y	N		1	44.635294	-123.300003	CONI	1	4	41414	539	1052	Temp 52F; Cloud 0; Wind 3; No precip	JRCurtis
773	PSFL	C	C	A	U	N	Y	N		1	44.635527	-123.299834	CONI	1	4	41414	539	1052	Temp 52F; Cloud 0; Wind 3; No precip	JRCurtis
774	HEWA	S	S	A	M	Y	Y	N		1	44.635404	-123.300329	CONI	1	4	41414	539	1052	Temp 52F; Cloud 0; Wind 3; No precip	JRCurtis
775	PAWR	C	CV	A	U	Y	Y	N		1	44.635421	-123.300534	CONI	1	4	41414	539	1052	Temp 52F; Cloud 0; Wind 3; No precip	JRCurtis
776	BCCH	C	C	A	U	N	Y	N		1	44.635381	-123.300689	CONI	1	4	41414	539	1052	Temp 52F; Cloud 0; Wind 3; No precip	JRCurtis
777	RBSA	C	CV	A	U	N	Y	Y		1	44.635824	-123.300897	CONI	1	4	41414	539	1052	Temp 52F; Cloud 0; Wind 3; No precip	JRCurtis
778	RBSA	V	V	A	U	Y	Y	N		1	44.635567	-123.30083	CONI	1	4	41414	539	1052	Temp 52F; Cloud 0; Wind 3; No precip	JRCurtis
779	RBSA	V	V	A	U	N	Y	U		1	44.635431	-123.30072	CONI	1	4	41414	539	1052	Temp 52F; Cloud 0; Wind 3; No precip	JRCurtis
780	AMRO	S	S	A	M	N	Y	N		1	44.635662	-123.301246	CONI	1	4	41414	539	1052	Temp 52F; Cloud 0; Wind 3; No precip	JRCurtis
781	WETA	S	S	A	M	N	Y	N		1	44.635565	-123.301486	CONI	1	4	41414	539	1052	Temp 52F; Cloud 0; Wind 3; No precip	JRCurtis
782	HEWA	S	S	A	M	N	Y	N		1	44.635787	-123.301422	CONI	1	4	41414	539	1052	Temp 52F; Cloud 0; Wind 3; No precip	JRCurtis
783	AMRO	C	C	A	U	N	Y	N		1	44.635709	-123.301241	CONI	1	4	41414	539	1052	Temp 52F; Cloud 0; Wind 3; No precip	JRCurtis
784	EVGR	C	C	A	U	N	Y	N		1	44.635906	-123.300742	CONI	1	4	41414	539	1052	Temp 52F; Cloud 0; Wind 3; No precip	JRCurtis
785	EVGR	C	C	A	U	N	Y	N		1	44.63595	-123.300672	CONI	1	4	41414	539	1052	Temp 52F; Cloud 0; Wind 3; No precip	JRCurtis
786	HEWA	S	S	A	M	Y	Y	Y		1	44.635378	-123.300489	CONI	1	4	41414	539	1052	Temp 52F; Cloud 0; Wind 3; No precip	JRCurtis
787	BRCR	S	S	A	M	Y	Y	N		1	44.635529	-123.300285	CONI	1	4	41414	539	1052	Temp 52F; Cloud 0; Wind 3; No precip	JRCurtis
788	RBNU	C	C	A	U	Y	Y	N		1	44.636078	-123.300588	CONI	1	4	41414	539	1052	Temp 52F; Cloud 0; Wind 3; No precip	JRCurtis
789	WETA	S	S	A	M	Y	Y	N		1	44.63641	-123.30083	CONI	1	4	41414	539	1052	Temp 52F; Cloud 0; Wind 3; No precip	JRCurtis
790	PAWR	S	S	A	M	N	Y	N		1	44.636431	-123.301045	CONI	1	4	41414	539	1052	Temp 52F; Cloud 0; Wind 3; No precip	JRCurtis
791	HEWA	S	S	A	M	Y	Y	N		1	44.636166	-123.299798	CONI	1	4	41414	539	1052	Temp 52F; Cloud 0; Wind 3; No precip	JRCurtis
792	HEWA	S	S	A	M	N	Y	Y		1	44.63632	-123.299884	CONI	1	4	41414	539	1052	Temp 52F; Cloud 0; Wind 3; No precip	JRCurtis
793	HEWA	S	S	A	M	N	Y	N		1	44.636364	-123.300474	CONI	1	4	41414	539	1052	Temp 52F; Cloud 0; Wind 3; No precip	JRCurtis
794	SWTH	V	V	A	U	Y	Y	N		1	44.636421	-123.299976	CONI	1	4	41414	539	1052	Temp 52F; Cloud 0; Wind 3; No precip	JRCurtis
795	DEJU	C	CV	A	U	Y	Y	N		3	44.636466	-123.299911	CONI	1	4	41414	539	1052	Temp 52F; Cloud 0; Wind 3; No precip	JRCurtis
796	CBCH	C	C	A	U	Y	Y	N		1	44.636438	-123.299674	CONI	1	4	41414	539	1052	Temp 52F; Cloud 0; Wind 3; No precip	JRCurtis
797	HEWA	S	S	A	M	Y	Y	N		1	44.636428	-123.299529	CONI	1	4	41414	539	1052	Temp 52F; Cloud 0; Wind 3; No precip	JRCurtis
798	HEWA	S	S	A	M	N	Y	Y		1	44.636424	-123.299394	CONI	1	4	41414	539	1052	Temp 52F; Cloud 0; Wind 3; No precip	JRCurtis
799	WIWA	S	S	A	M	Y	Y	N		1	44.636353	-123.299483	CONI	1	4	41414	539	1052	Temp 52F; Cloud 0; Wind 3; No precip	JRCurtis
800	BRCR	S	S	A	M	Y	Y	N		1	44.636421	-123.299314	CONI	1	4	41414	539	1052	Temp 52F; Cloud 0; Wind 3; No precip	JRCurtis
801	PAWR	S	S	A	M	Y	Y	N		1	44.636357	-123.299268	CONI	1	4	41414	539	1052	Temp 52F; Cloud 0; Wind 3; No precip	JRCurtis
802	HEWA	S	S	A	M	Y	Y	N		1	44.636262	-123.298802	CONI	1	4	41414	539	1052	Temp 52F; Cloud 0; Wind 3; No precip	JRCurtis
803	SWTH	S	S	A	M	Y	Y	N		1	44.636309	-123.298392	CONI	1	4	41414	539	1052	Temp 52F; Cloud 0; Wind 3; No precip	JRCurtis
804	BRCR	S	S	A	M	Y	Y	N		1	44.636473	-123.298468	CONI	1	4	41414	539	1052	Temp 52F; Cloud 0; Wind 3; No precip	JRCurtis
805	WETA	S	S	A	M	Y	Y	N		1	44.636349	-123.298012	CONI	1	4	41414	539	1052	Temp 52F; Cloud 0; Wind 3; No precip	JRCurtis
806	WIWA	S	SV	A	M	N	N	N		1	44.636168	-123.29768	CONI	1	4	41414	539	1052	Temp 52F; Cloud 0; Wind 3; No precip	JRCurtis
807	SWTH	S	S	A	M	Y	N	N		1	44.635935	-123.298075	CONI	1	4	41414	539	1052	Temp 52F; Cloud 0; Wind 3; No precip	JRCurtis
808	DEJU	C	C	A	U	N	Y	N		1	44.636565	-123.297533	CONI	1	4	41414	539	1052	Temp 52F; Cloud 0; Wind 3; No precip	JRCurtis
809	SWTH	C	C	A	U	Y	Y	N		1	44.636633	-123.300275	CONI	1	4	41414	539	1052	Temp 52F; Cloud 0; Wind 3; No precip	JRCurtis
810	PAWR	S	S	A	M	Y	Y	N		1	44.636832	-123.300792	CONI	1	4	41414	539	1052	Temp 52F; Cloud 0; Wind 3; No precip	JRCurtis
811	HEWA	S	S	A	M	Y	Y	N		1	44.636968	-123.300713	CONI	1	4	41414	539	1052	Temp 52F; Cloud 0; Wind 3; No precip	JRCurtis
812	DEJU	S	S	A	M	Y	Y	N		1	44.636627	-123.299925	CONI	1	4	41414	539	1052	Temp 52F; Cloud 0; Wind 3; No precip	JRCurtis
813	DEJU	C	C	A	U	N	Y	N		1	44.636645	-123.29973	CONI	1	4	41414	539	1052	Temp 52F; Cloud 0; Wind 3; No precip	JRCurtis
814	BRCR	S	S	A	M	N	Y	N		1	44.636777	-123.299986	CONI	1	4	41414	539	1052	Temp 52F; Cloud 0; Wind 3; No precip	JRCurtis
815	WIWA	S	S	A	M	N	Y	N		1	44.63667	-123.29959	CONI	1	4	41414	539	1052	Temp 52F; Cloud 0; Wind 3; No precip	JRCurtis
816	OCWA	C	CV	A	U	N	Y	N		1	44.63665	-123.29942	CONI	1	4	41414	539	1052	Temp 52F; Cloud 0; Wind 3; No precip	JRCurtis
817	HEWA	S	S	A	M	N	Y	N		1	44.6367	-123.29932	CONI	1	4	41414	539	1052	Temp 52F; Cloud 0; Wind 3; No precip	JRCurtis
818	AMRO	C	CV	A	U	Y	Y	N		1	44.636807	-123.299266	CONI	1	4	41414	539	1052	Temp 52F; Cloud 0; Wind 3; No precip	JRCurtis
819	HEWA	S	S	A	M	Y	Y	N		1	44.637084	-123.300093	CONI	1	4	41414	539	1052	Temp 52F; Cloud 0; Wind 3; No precip	JRCurtis
820	CBCH	C	CV	A	U	Y	Y	N		1	44.636883	-123.299081	CONI	1	4	41414	539	1052	Temp 52F; Cloud 0; Wind 3; No precip	JRCurtis
821	WAVI	S	S	A	M	N	Y	N		1	44.636816	-123.298635	CONI	1	4	41414	539	1052	Temp 52F; Cloud 0; Wind 3; No precip	JRCurtis
822	PSFL	C	C	A	U	N	Y	N		1	44.636689	-123.298149	CONI	1	4	41414	539	1052	Temp 52F; Cloud 0; Wind 3; No precip	JRCurtis
823	PAWR	C	CV	A	U	Y	Y	N		1	44.636764	-123.298094	CONI	1	4	41414	539	1052	Temp 52F; Cloud 0; Wind 3; No precip	JRCurtis
824	TOWA	S	S	A	M	Y	Y	N		1	44.636556	-123.298343	CONI	1	4	41414	539	1052	Temp 52F; Cloud 0; Wind 3; No precip	JRCurtis
825	HEWA	S	S	A	M	Y	Y	N		1	44.637084	-123.298621	CONI	1	4	41414	539	1052	Temp 52F; Cloud 0; Wind 3; No precip	JRCurtis
826	SWTH	C	C	A	U	Y	Y	N		1	44.637103	-123.299537	CONI	1	4	41414	539	1052	Temp 52F; Cloud 0; Wind 3; No precip	JRCurtis
827	CBCH	C	CV	A	U	N	Y	N		1	44.637074	-123.299762	CONI	1	4	41414	539	1052	Temp 52F; Cloud 0; Wind 3; No precip	JRCurtis
828	HEWA	S	S	A	M	N	Y	Y		1	44.637138	-123.299798	CONI	1	4	41414	539	1052	Temp 52F; Cloud 0; Wind 3; No precip	JRCurtis
829	BHGR	S	S	A	M	Y	Y	N		1	44.637373	-123.300114	CONI	1	4	41414	539	1052	Temp 52F; Cloud 0; Wind 3; No precip	JRCurtis
830	DEJU	C	CV	A	U	N	Y	N		1	44.637652	-123.30004	CONI	1	4	41414	539	1052	Temp 52F; Cloud 0; Wind 3; No precip	JRCurtis
831	NOPO	S	S	A	M	Y	N	N		1	44.637974	-123.301258	CONI	1	4	41414	539	1052	Temp 52F; Cloud 0; Wind 3; No precip	JRCurtis
832	OCWA	C	CV	A	U	Y	Y	N		1	44.637163	-123.299858	CONI	1	4	41414	539	1052	Temp 52F; Cloud 0; Wind 3; No precip	JRCurtis
833	HEWA	S	S	A	M	N	Y	N		1	44.637277	-123.300104	CONI	1	4	41414	539	1052	Temp 52F; Cloud 0; Wind 3; No precip	JRCurtis
834	CBCH	C	C	A	U	Y	Y	N		1	44.637341	-123.300139	CONI	1	4	41414	539	1052	Temp 52F; Cloud 0; Wind 3; No precip	JRCurtis
835	HEWA	S	S	A	M	Y	Y	N		1	44.637401	-123.300409	CONI	1	4	41414	539	1052	Temp 52F; Cloud 0; Wind 3; No precip	JRCurtis
836	BRCR	S	S	A	M	Y	Y	N		1	44.637524	-123.299574	CONI	1	4	41414	539	1052	Temp 52F; Cloud 0; Wind 3; No precip	JRCurtis
837	BRCR	S	S	A	M	Y	Y	Y		1	44.637707	-123.299385	CONI	1	4	41414	539	1052	Temp 52F; Cloud 0; Wind 3; No precip	JRCurtis
838	SWTH	C	C	A	U	Y	Y	N		1	44.637667	-123.29974	CONI	1	4	41414	539	1052	Temp 52F; Cloud 0; Wind 3; No precip	JRCurtis
839	HEWA	S	S	A	M	Y	Y	N		1	44.63751	-123.299755	CONI	1	4	41414	539	1052	Temp 52F; Cloud 0; Wind 3; No precip	JRCurtis
840	WIWA	C	CV	A	U	N	Y	N		1	44.637813	-123.300039	CONI	1	4	41414	539	1052	Temp 52F; Cloud 0; Wind 3; No precip	JRCurtis
841	HEWA	S	S	A	M	Y	Y	N		1	44.637812	-123.30021	CONI	1	4	41414	539	1052	Temp 52F; Cloud 0; Wind 3; No precip	JRCurtis
842	BHGR	C	CV	A	P	Y	Y	N		2	44.637761	-123.29935	CONI	1	4	41414	539	1052	Temp 52F; Cloud 0; Wind 3; No precip	JRCurtis
843	OCWA	C	CV	A	U	Y	Y	N		1	44.637743	-123.299255	CONI	1	4	41414	539	1052	Temp 52F; Cloud 0; Wind 3; No precip	JRCurtis
844	WIWA	S	SV	A	M	Y	Y	N		1	44.637726	-123.29917	CONI	1	4	41414	539	1052	Temp 52F; Cloud 0; Wind 3; No precip	JRCurtis
845	PSFL	C	C	A	U	Y	Y	N		1	44.637712	-123.299035	CONI	1	4	41414	539	1052	Temp 52F; Cloud 0; Wind 3; No precip	JRCurtis
846	BTPI	S	S	A	M	Y	Y	U		1	44.637379	-123.299278	CONI	1	4	41414	539	1052	Temp 52F; Cloud 0; Wind 3; No precip	JRCurtis
847	BTPI	S	S	A	M	Y	Y	N		1	44.637428	-123.298118	CONI	1	4	41414	539	1052	Temp 52F; Cloud 0; Wind 3; No precip	JRCurtis
848	PSFL	C	C	A	U	N	Y	N		1	44.637485	-123.298303	CONI	1	4	41414	539	1052	Temp 52F; Cloud 0; Wind 3; No precip	JRCurtis
849	HEWA	S	S	A	M	N	Y	N		1	44.637509	-123.298614	CONI	1	4	41414	539	1052	Temp 52F; Cloud 0; Wind 3; No precip	JRCurtis
850	NOFL	C	C	A	U	N	Y	N		1	44.637104	-123.299182	CONI	1	4	41414	539	1052	Temp 52F; Cloud 0; Wind 3; No precip	JRCurtis
851	CBCH	C	CV	A	U	Y	Y	Y		1	44.636675	-123.297909	CONI	1	4	41414	539	1052	Temp 52F; Cloud 0; Wind 3; No precip	JRCurtis
852	EVGR	C	CLV	A	U	Y	Y	N		1	44.636999	-123.298241	CONI	1	4	41414	539	1052	Temp 52F; Cloud 0; Wind 3; No precip	JRCurtis
853	RECR	C	CV	A	U	Y	Y	N		10	44.636978	-123.298045	CONI	1	4	41414	539	1052	Temp 52F; Cloud 0; Wind 3; No precip	JRCurtis
854	AMGO	C	CLV	A	U	Y	Y	N		1	44.636932	-123.29803	CONI	1	4	41414	539	1052	Temp 52F; Cloud 0; Wind 3; No precip	JRCurtis
855	SWTH	C	C	A	U	Y	Y	N		1	44.637078	-123.298296	CONI	1	4	41414	539	1052	Temp 52F; Cloud 0; Wind 3; No precip	JRCurtis
856	SWTH	S	S	A	M	Y	Y	N		1	44.637028	-123.298286	CONI	1	4	41414	539	1052	Temp 52F; Cloud 0; Wind 3; No precip	JRCurtis
857	RUHU	C	CV	A	U	Y	Y	N		1	44.63715	-123.297876	CONI	1	4	41414	539	1052	Temp 52F; Cloud 0; Wind 3; No precip	JRCurtis
858	DEJU	C	CV	A	U	Y	Y	N		1	44.637225	-123.297852	CONI	1	4	41414	539	1052	Temp 52F; Cloud 0; Wind 3; No precip	JRCurtis
859	WIWA	S	SV	A	M	Y	Y	N		1	44.637379	-123.297737	CONI	1	4	41414	539	1052	Temp 52F; Cloud 0; Wind 3; No precip	JRCurtis
860	DEJU	S	S	A	M	Y	Y	N		1	44.637429	-123.297778	CONI	1	4	41414	539	1052	Temp 52F; Cloud 0; Wind 3; No precip	JRCurtis
861	SWTH	S	S	A	M	Y	Y	N		1	44.637511	-123.297948	CONI	1	4	41414	539	1052	Temp 52F; Cloud 0; Wind 3; No precip	JRCurtis
862	PAWR	S	S	A	M	N	Y	N		1	44.637714	-123.298069	CONI	1	4	41414	539	1052	Temp 52F; Cloud 0; Wind 3; No precip	JRCurtis
863	RBNU	C	C	A	U	Y	Y	N		1	44.637835	-123.298315	CONI	1	4	41414	539	1052	Temp 52F; Cloud 0; Wind 3; No precip	JRCurtis
864	SWTH	C	C	A	U	N	Y	N		1	44.637533	-123.297598	CONI	1	4	41414	539	1052	Temp 52F; Cloud 0; Wind 3; No precip	JRCurtis
865	WIWA	C	C	A	U	Y	Y	N		1	44.637465	-123.297558	CONI	1	4	41414	539	1052	Temp 52F; Cloud 0; Wind 3; No precip	JRCurtis
866	BRCR	S	S	A	M	Y	Y	N		1	44.637394	-123.297387	CONI	1	4	41414	539	1052	Temp 52F; Cloud 0; Wind 3; No precip	JRCurtis
867	HEWA	S	S	A	M	Y	Y	N		1	44.63698	-123.297195	CONI	1	4	41414	539	1052	Temp 52F; Cloud 0; Wind 3; No precip	JRCurtis
868	PUFI	S	S	A	M	N	Y	N		1	44.636832	-123.296388	CONI	1	4	41414	539	1052	Temp 52F; Cloud 0; Wind 3; No precip	JRCurtis
869	BRCR	S	S	A	M	Y	Y	Y		1	44.637601	-123.297593	CONI	1	4	41414	539	1052	Temp 52F; Cloud 0; Wind 3; No precip	JRCurtis
870	HEWA	S	S	A	M	Y	Y	N		1	44.637523	-123.297448	CONI	1	4	41414	539	1052	Temp 52F; Cloud 0; Wind 3; No precip	JRCurtis
871	HEWA	S	S	A	M	N	Y	N		1	44.63781	-123.296759	CONI	1	4	41414	539	1052	Temp 52F; Cloud 0; Wind 3; No precip	JRCurtis
872	PSFL	C	C	A	U	Y	Y	N		1	44.637667	-123.297093	CONI	1	4	41414	539	1052	Temp 52F; Cloud 0; Wind 3; No precip	JRCurtis
873	BRCR	C	C	A	U	N	Y	U		1	44.637608	-123.297503	CONI	1	4	41414	539	1052	Temp 52F; Cloud 0; Wind 3; No precip	JRCurtis
874	CBCH	C	CV	A	U	Y	Y	N		1	44.637648	-123.297598	CONI	1	4	41414	539	1052	Temp 52F; Cloud 0; Wind 3; No precip	JRCurtis
875	BHGR	S	S	A	M	Y	Y	N		1	44.637712	-123.297544	CONI	1	4	41414	539	1052	Temp 52F; Cloud 0; Wind 3; No precip	JRCurtis
876	WIWA	S	S	A	M	N	Y	N		1	44.637798	-123.297289	CONI	1	4	41414	539	1052	Temp 52F; Cloud 0; Wind 3; No precip	JRCurtis
877	WIWA	S	SV	A	M	Y	Y	N		1	44.637869	-123.300292	CONI	1	4	41414	539	1052	Temp 52F; Cloud 0; Wind 3; No precip	JRCurtis
878	WIWA	S	SV	A	M	Y	Y	Y		1	44.638034	-123.300113	CONI	1	4	41414	539	1052	Temp 52F; Cloud 0; Wind 3; No precip	JRCurtis
879	RBNU	S	S	A	M	Y	Y	N		1	44.638119	-123.300318	CONI	1	4	41414	539	1052	Temp 52F; Cloud 0; Wind 3; No precip	JRCurtis
880	NOFL	C	C	A	U	Y	Y	N		1	44.63814	-123.300503	CONI	1	4	41414	539	1052	Temp 52F; Cloud 0; Wind 3; No precip	JRCurtis
881	CBCH	C	CV	A	U	Y	Y	N		1	44.638305	-123.300324	CONI	1	4	41414	539	1052	Temp 52F; Cloud 0; Wind 3; No precip	JRCurtis
882	WIWA	S	S	A	M	Y	Y	N		1	44.638434	-123.30015	CONI	1	4	41414	539	1052	Temp 52F; Cloud 0; Wind 3; No precip	JRCurtis
883	DEJU	C	CV	A	P	Y	Y	N		2	44.638306	-123.300064	CONI	1	4	41414	539	1052	Temp 52F; Cloud 0; Wind 3; No precip	JRCurtis
884	CBCH	C	CV	A	U	Y	Y	N		1	44.638102	-123.299998	CONI	1	4	41414	539	1052	Temp 52F; Cloud 0; Wind 3; No precip	JRCurtis
885	OCWA	C	CV	A	U	Y	Y	N		1	44.638022	-123.300023	CONI	1	4	41414	539	1052	Temp 52F; Cloud 0; Wind 3; No precip	JRCurtis
886	DEJU	C	CV	A	U	Y	Y	N		1	44.637902	-123.299997	CONI	1	4	41414	539	1052	Temp 52F; Cloud 0; Wind 3; No precip	JRCurtis
887	SWTH	C	C	A	U	Y	Y	N		1	44.637996	-123.299782	CONI	1	4	41414	539	1052	Temp 52F; Cloud 0; Wind 3; No precip	JRCurtis
888	BRCR	S	S	A	M	N	Y	N		1	44.638192	-123.299678	CONI	1	4	41414	539	1052	Temp 52F; Cloud 0; Wind 3; No precip	JRCurtis
889	HEWA	S	S	A	M	N	Y	U		1	44.638307	-123.299473	CONI	1	4	41414	539	1052	Temp 52F; Cloud 0; Wind 3; No precip	JRCurtis
890	HEWA	S	S	A	M	Y	Y	N		1	44.638371	-123.299689	CONI	1	4	41414	539	1052	Temp 52F; Cloud 0; Wind 3; No precip	JRCurtis
891	RBNU	S	S	A	M	Y	Y	N		1	44.638521	-123.299785	CONI	1	4	41414	539	1052	Temp 52F; Cloud 0; Wind 3; No precip	JRCurtis
892	HEWA	S	S	A	M	Y	N	N		1	44.638706	-123.300021	CONI	1	4	41414	539	1052	Temp 52F; Cloud 0; Wind 3; No precip	JRCurtis
893	HEWA	S	S	A	M	Y	N	N		1	44.638597	-123.300601	CONI	1	4	41414	539	1052	Temp 52F; Cloud 0; Wind 3; No precip	JRCurtis
894	CORA	C	C	A	U	Y	N	N		1	44.638422	-123.300765	CONI	1	4	41414	539	1052	Temp 52F; Cloud 0; Wind 3; No precip	JRCurtis
895	RBSA	C	C	A	U	Y	Y	N		1	44.638	-123.299572	CONI	1	4	41414	539	1052	Temp 52F; Cloud 0; Wind 3; No precip	JRCurtis
896	HEWA	C	C	A	U	Y	Y	N		1	44.637803	-123.299481	CONI	1	4	41414	539	1052	Temp 52F; Cloud 0; Wind 3; No precip	JRCurtis
897	CBCH	C	C	A	U	Y	Y	N		1	44.637865	-123.299171	CONI	1	4	41414	539	1052	Temp 52F; Cloud 0; Wind 3; No precip	JRCurtis
898	WIWA	S	S	A	M	N	Y	Y		1	44.637811	-123.299141	CONI	1	4	41414	539	1052	Temp 52F; Cloud 0; Wind 3; No precip	JRCurtis
899	WIWA	S	S	A	M	N	Y	N		1	44.638041	-123.298897	CONI	1	4	41414	539	1052	Temp 52F; Cloud 0; Wind 3; No precip	JRCurtis
900	DEJU	S	S	A	M	Y	Y	N		1	44.637919	-123.298871	CONI	1	4	41414	539	1052	Temp 52F; Cloud 0; Wind 3; No precip	JRCurtis
901	PSFL	C	C	A	U	Y	Y	N		1	44.63788	-123.298741	CONI	1	4	41414	539	1052	Temp 52F; Cloud 0; Wind 3; No precip	JRCurtis
902	AMRO	C	C	A	U	N	Y	N		1	44.638049	-123.298526	CONI	1	4	41414	539	1052	Temp 52F; Cloud 0; Wind 3; No precip	JRCurtis
903	EVGR	C	C	A	U	Y	Y	N		1	44.638028	-123.298331	CONI	1	4	41414	539	1052	Temp 52F; Cloud 0; Wind 3; No precip	JRCurtis
904	RBNU	C	C	A	U	Y	Y	N		1	44.638104	-123.298086	CONI	1	4	41414	539	1052	Temp 52F; Cloud 0; Wind 3; No precip	JRCurtis
905	HEWA	S	S	A	M	Y	Y	N		1	44.638214	-123.298377	CONI	1	4	41414	539	1052	Temp 52F; Cloud 0; Wind 3; No precip	JRCurtis
906	WIWA	S	SV	A	M	Y	Y	Y		1	44.638272	-123.297832	CONI	1	4	41414	539	1052	Temp 52F; Cloud 0; Wind 3; No precip	JRCurtis
907	SWTH	C	C	A	U	Y	Y	N		1	44.638354	-123.298153	CONI	1	4	41414	539	1052	Temp 52F; Cloud 0; Wind 3; No precip	JRCurtis
908	PAWR	C	CV	A	U	Y	Y	N		2	44.638418	-123.297948	CONI	1	4	41414	539	1052	Temp 52F; Cloud 0; Wind 3; No precip	JRCurtis
909	EVGR	C	CLV	A	U	Y	Y	N		1	44.638404	-123.297782	CONI	1	4	41414	539	1052	Temp 52F; Cloud 0; Wind 3; No precip	JRCurtis
910	CBCH	C	CV	A	U	N	Y	N		1	44.638355	-123.297752	CONI	1	4	41414	539	1052	Temp 52F; Cloud 0; Wind 3; No precip	JRCurtis
911	WIWA	S	SV	A	M	Y	Y	N		1	44.638398	-123.297597	CONI	1	4	41414	539	1052	Temp 52F; Cloud 0; Wind 3; No precip	JRCurtis
912	WIWA	C	C	A	U	Y	Y	N		1	44.638351	-123.297597	CONI	1	4	41414	539	1052	Temp 52F; Cloud 0; Wind 3; No precip	JRCurtis
913	RUHU	V	V	A	F	N	Y	N		1	44.638312	-123.297607	CONI	1	4	41414	539	1052	Temp 52F; Cloud 0; Wind 3; No precip	JRCurtis
914	BHGR	C	C	A	U	Y	Y	N		1	44.638237	-123.297606	CONI	1	4	41414	539	1052	Temp 52F; Cloud 0; Wind 3; No precip	JRCurtis
915	SWTH	C	C	A	U	Y	Y	N		1	44.638255	-123.297481	CONI	1	4	41414	539	1052	Temp 52F; Cloud 0; Wind 3; No precip	JRCurtis
916	STJA	C	C	A	U	N	Y	N		1	44.638195	-123.297396	CONI	1	4	41414	539	1052	Temp 52F; Cloud 0; Wind 3; No precip	JRCurtis
917	HEWA	S	S	A	M	Y	Y	N		1	44.638456	-123.297352	CONI	1	4	41414	539	1052	Temp 52F; Cloud 0; Wind 3; No precip	JRCurtis
918	HEWA	S	S	A	M	N	Y	U		1	44.638453	-123.297057	CONI	1	4	41414	539	1052	Temp 52F; Cloud 0; Wind 3; No precip	JRCurtis
919	WETA	S	S	A	M	Y	Y	N		1	44.638128	-123.29705	CONI	1	4	41414	539	1052	Temp 52F; Cloud 0; Wind 3; No precip	JRCurtis
920	RBSA	C	C	A	U	Y	Y	N		1	44.638115	-123.297806	CONI	1	4	41414	539	1052	Temp 52F; Cloud 0; Wind 3; No precip	JRCurtis
921	BUSH	C	C	A	U	Y	Y	N		1	44.63809	-123.297741	CONI	1	4	41414	539	1052	Temp 52F; Cloud 0; Wind 3; No precip	JRCurtis
922	EVGR	C	CLV	A	U	Y	Y	N		1	44.638062	-123.297636	CONI	1	4	41414	539	1052	Temp 52F; Cloud 0; Wind 3; No precip	JRCurtis
923	RECR	C	CLV	A	U	Y	Y	N		1	44.637969	-123.297635	CONI	1	4	41414	539	1052	Temp 52F; Cloud 0; Wind 3; No precip	JRCurtis
924	CBCH	C	CV	A	U	Y	Y	N		1	44.637991	-123.297485	CONI	1	4	41414	539	1052	Temp 52F; Cloud 0; Wind 3; No precip	JRCurtis
925	PSFL	C	C	A	U	N	Y	N		1	44.637911	-123.2979	CONI	1	4	41414	539	1052	Temp 52F; Cloud 0; Wind 3; No precip	JRCurtis
926	STJA	C	C	A	U	Y	Y	N		1	44.637879	-123.29785	CONI	1	4	41414	539	1052	Temp 52F; Cloud 0; Wind 3; No precip	JRCurtis
927	WIWA	S	SV	A	M	Y	Y	Y		1	44.637879	-123.29774	CONI	1	4	41414	539	1052	Temp 52F; Cloud 0; Wind 3; No precip	JRCurtis
928	SWTH	C	C	A	U	N	Y	N		1	44.637837	-123.29774	CONI	1	4	41414	539	1052	Temp 52F; Cloud 0; Wind 3; No precip	JRCurtis
929	HEWA	S	S	A	M	N	Y	N		1	44.638705	-123.297814	CONI	1	4	41414	539	1052	Temp 52F; Cloud 0; Wind 3; No precip	JRCurtis
930	GCKI	S	S	A	M	Y	Y	N		1	44.638715	-123.297749	CONI	1	4	41414	539	1052	Temp 52F; Cloud 0; Wind 3; No precip	JRCurtis
931	WETA	S	S	A	M	N	Y	N		1	44.638909	-123.297535	CONI	1	4	41414	539	1052	Temp 52F; Cloud 0; Wind 3; No precip	JRCurtis
932	BHGR	S	S	A	M	Y	N	N		1	44.639038	-123.300216	CONI	1	4	41414	539	1052	Temp 52F; Cloud 0; Wind 3; No precip	JRCurtis
933	PUFI	S	S	A	M	Y	N	N		1	44.638131	-123.29585	CONI	1	4	41414	539	1052	Temp 52F; Cloud 0; Wind 3; No precip	JRCurtis
934	WETA	S	S	A	M	Y	N	N		1	44.638006	-123.295864	CONI	1	4	41414	539	1052	Temp 52F; Cloud 0; Wind 3; No precip	JRCurtis
935	DEJU	S	SV	A	M	Y	N	N		1	44.636601	-123.296097	CONI	1	4	41414	539	1052	Temp 52F; Cloud 0; Wind 3; No precip	JRCurtis
936	WIWA	S	S	A	M	N	N	N		1	44.636514	-123.296552	CONI	1	4	41414	539	1052	Temp 52F; Cloud 0; Wind 3; No precip	JRCurtis
937	CBCH	C	CV	A	U	Y	Y	Y		1	44.636557	-123.297763	CONI	1	4	41414	539	1052	Temp 52F; Cloud 0; Wind 3; No precip	JRCurtis
938	CBCH	C	C	A	U	Y	N	N		1	44.636065	-123.297679	CONI	1	4	41414	539	1052	Temp 52F; Cloud 0; Wind 3; No precip	JRCurtis
939	PSFL	C	C	A	P	Y	Y	N		2	44.636565	-123.297388	CONI	1	4	41414	539	1052	Temp 52F; Cloud 0; Wind 3; No precip	JRCurtis
940	CBCH	C	C	A	U	Y	Y	N		1	44.636602	-123.297268	CONI	1	4	41414	539	1052	Temp 52F; Cloud 0; Wind 3; No precip	JRCurtis
941	RECR	C	CLV	A	U	Y	Y	N		4	44.636576	-123.297603	CONI	1	4	41414	539	1052	Temp 52F; Cloud 0; Wind 3; No precip	JRCurtis
942	PSFL	S	S	A	M	Y	Y	U		1	44.636476	-123.297507	CONI	1	4	41414	539	1052	Temp 52F; Cloud 0; Wind 3; No precip	JRCurtis
943	DEJU	C	CV	A	U	Y	Y	N		1	44.634674	-123.301042	CONI	1	4	41414	539	1052	Temp 52F; Cloud 0; Wind 3; No precip	JRCurtis
944	PSFL	C	C	A	U	Y	Y	N		1	44.634716	-123.300788	CONI	1	4	41414	539	1052	Temp 52F; Cloud 0; Wind 3; No precip	JRCurtis
945	PUFI	S	S	A	M	Y	N	N		1	44.389458	-123.295855	MARS	2	5	41417	535	820	Temp 41F; Cloud 90; Wind 3; Rain; 30min break after 2hr survey due to rain	JRCurtis
946	YWAR	S	S	A	M	Y	N	N		1	44.389458	-123.295975	MARS	2	5	41417	535	820	Temp 41F; Cloud 90; Wind 3; Rain; 30min break after 2hr survey due to rain	JRCurtis
947	BEWR	S	S	A	M	N	N	N		1	44.389397	-123.29589	MARS	2	5	41417	535	820	Temp 41F; Cloud 90; Wind 3; Rain; 30min break after 2hr survey due to rain	JRCurtis
948	PUFI	S	S	A	M	Y	Y	N		1	44.389879	-123.295902	MARS	2	5	41417	535	820	Temp 41F; Cloud 90; Wind 3; Rain; 30min break after 2hr survey due to rain	JRCurtis
949	MAWR	S	S	A	M	Y	N	N		1	44.389464	-123.296274	MARS	2	5	41417	535	820	Temp 41F; Cloud 90; Wind 3; Rain; 30min break after 2hr survey due to rain	JRCurtis
950	MAWR	S	S	A	M	Y	Y	N		1	44.38966	-123.296604	MARS	2	5	41417	535	820	Temp 41F; Cloud 90; Wind 3; Rain; 30min break after 2hr survey due to rain	JRCurtis
951	SWTH	C	C	A	U	Y	Y	N		1	44.389739	-123.29619	MARS	2	5	41417	535	820	Temp 41F; Cloud 90; Wind 3; Rain; 30min break after 2hr survey due to rain	JRCurtis
952	AMRO	S	S	A	M	Y	Y	N		1	44.389675	-123.296215	MARS	2	5	41417	535	820	Temp 41F; Cloud 90; Wind 3; Rain; 30min break after 2hr survey due to rain	JRCurtis
953	AMRO	C	C	A	U	Y	Y	N		1	44.389725	-123.29634	MARS	2	5	41417	535	820	Temp 41F; Cloud 90; Wind 3; Rain; 30min break after 2hr survey due to rain	JRCurtis
954	YWAR	S	S	A	M	N	Y	N		1	44.389785	-123.296415	MARS	2	5	41417	535	820	Temp 41F; Cloud 90; Wind 3; Rain; 30min break after 2hr survey due to rain	JRCurtis
955	YWAR	S	S	A	M	N	Y	N		1	44.389814	-123.296171	MARS	2	5	41417	535	820	Temp 41F; Cloud 90; Wind 3; Rain; 30min break after 2hr survey due to rain	JRCurtis
956	RWBL	C	C	A	U	Y	Y	N		1	44.389911	-123.296141	MARS	2	5	41417	535	820	Temp 41F; Cloud 90; Wind 3; Rain; 30min break after 2hr survey due to rain	JRCurtis
957	SPTO	S	S	A	M	N	Y	N		1	44.389937	-123.295892	MARS	2	5	41417	535	820	Temp 41F; Cloud 90; Wind 3; Rain; 30min break after 2hr survey due to rain	JRCurtis
958	AMGO	C	CL	A	U	N	Y	N		2	44.390012	-123.295883	MARS	2	5	41417	535	820	Temp 41F; Cloud 90; Wind 3; Rain; 30min break after 2hr survey due to rain	JRCurtis
959	OCWA	C	C	A	U	N	Y	N		2	44.390212	-123.295849	MARS	2	5	41417	535	820	Temp 41F; Cloud 90; Wind 3; Rain; 30min break after 2hr survey due to rain	JRCurtis
960	KILL	C	CLV	A	U	N	Y	N		2	44.389996	-123.296516	MARS	2	5	41417	535	820	Temp 41F; Cloud 90; Wind 3; Rain; 30min break after 2hr survey due to rain	JRCurtis
961	COYE	S	S	A	M	Y	Y	N		1	44.390315	-123.295874	MARS	2	5	41417	535	820	Temp 41F; Cloud 90; Wind 3; Rain; 30min break after 2hr survey due to rain	JRCurtis
962	MODO	S	S	A	M	N	Y	N		1	44.390408	-123.295855	MARS	2	5	41417	535	820	Temp 41F; Cloud 90; Wind 3; Rain; 30min break after 2hr survey due to rain	JRCurtis
963	RWBL	C	C	A	U	Y	Y	N		1	44.390562	-123.29594	MARS	2	5	41417	535	820	Temp 41F; Cloud 90; Wind 3; Rain; 30min break after 2hr survey due to rain	JRCurtis
964	GBHE	V	V	A	U	Y	Y	N		1	44.390282	-123.296393	MARS	2	5	41417	535	820	Temp 41F; Cloud 90; Wind 3; Rain; 30min break after 2hr survey due to rain	JRCurtis
965	MALL	V	V	A	U	Y	Y	N		2	44.390142	-123.296701	MARS	2	5	41417	535	820	Temp 41F; Cloud 90; Wind 3; Rain; 30min break after 2hr survey due to rain	JRCurtis
966	MALL	V	V	A	U	N	Y	N		5	44.390285	-123.296597	MARS	2	5	41417	535	820	Temp 41F; Cloud 90; Wind 3; Rain; 30min break after 2hr survey due to rain	JRCurtis
967	MALL	V	V	A	U	Y	Y	N		1	44.390471	-123.296513	MARS	2	5	41417	535	820	Temp 41F; Cloud 90; Wind 3; Rain; 30min break after 2hr survey due to rain	JRCurtis
968	GREG	V	V	A	U	Y	Y	N		1	44.390244	-123.297339	MARS	2	5	41417	535	820	Temp 41F; Cloud 90; Wind 3; Rain; 30min break after 2hr survey due to rain	JRCurtis
969	MAWR	S	S	A	M	Y	Y	N		1	44.389622	-123.297331	MARS	2	5	41417	535	820	Temp 41F; Cloud 90; Wind 3; Rain; 30min break after 2hr survey due to rain	JRCurtis
970	WODU	V	V	A	F	Y	Y	N		1	44.389797	-123.297392	MARS	2	5	41417	535	820	Temp 41F; Cloud 90; Wind 3; Rain; 30min break after 2hr survey due to rain	JRCurtis
971	MALL	V	V	A	M	Y	Y	N		1	44.389725	-123.297541	MARS	2	5	41417	535	820	Temp 41F; Cloud 90; Wind 3; Rain; 30min break after 2hr survey due to rain	JRCurtis
972	RWBL	S	SV	A	M	Y	N	N		1	44.389454	-123.297201	MARS	2	5	41417	535	820	Temp 41F; Cloud 90; Wind 3; Rain; 30min break after 2hr survey due to rain	JRCurtis
973	RWBL	V	VL	A	U	Y	N	N		3	44.389486	-123.2974	MARS	2	5	41417	535	820	Temp 41F; Cloud 90; Wind 3; Rain; 30min break after 2hr survey due to rain	JRCurtis
974	RWBL	C	CV	A	M	Y	Y	Y		1	44.389655	-123.297167	MARS	2	5	41417	535	820	Temp 41F; Cloud 90; Wind 3; Rain; 30min break after 2hr survey due to rain	JRCurtis
975	RWBL	S	SV	A	M	Y	N	N		1	44.389407	-123.297459	MARS	2	5	41417	535	820	Temp 41F; Cloud 90; Wind 3; Rain; 30min break after 2hr survey due to rain	JRCurtis
976	MAWR	S	S	A	M	Y	N	N		1	44.38947	-123.297749	MARS	2	5	41417	535	820	Temp 41F; Cloud 90; Wind 3; Rain; 30min break after 2hr survey due to rain	JRCurtis
977	RWBL	C	CV	A	U	Y	N	N		1	44.389354	-123.297759	MARS	2	5	41417	535	820	Temp 41F; Cloud 90; Wind 3; Rain; 30min break after 2hr survey due to rain	JRCurtis
978	VIRA	C	C	A	U	Y	N	N		1	44.389227	-123.297748	MARS	2	5	41417	535	820	Temp 41F; Cloud 90; Wind 3; Rain; 30min break after 2hr survey due to rain	JRCurtis
979	MALL	V	V	A	U	Y	Y	N		7	44.389982	-123.297572	MARS	2	5	41417	535	820	Temp 41F; Cloud 90; Wind 3; Rain; 30min break after 2hr survey due to rain	JRCurtis
980	MALL	V	V	A	U	Y	Y	N		1	44.389921	-123.297691	MARS	2	5	41417	535	820	Temp 41F; Cloud 90; Wind 3; Rain; 30min break after 2hr survey due to rain	JRCurtis
981	MALL	V	V	A	U	Y	Y	N		8	44.390046	-123.297717	MARS	2	5	41417	535	820	Temp 41F; Cloud 90; Wind 3; Rain; 30min break after 2hr survey due to rain	JRCurtis
982	MALL	V	V	A	U	Y	Y	N		6	44.390074	-123.297936	MARS	2	5	41417	535	820	Temp 41F; Cloud 90; Wind 3; Rain; 30min break after 2hr survey due to rain	JRCurtis
983	MALL	V	V	A	U	Y	Y	N		2	44.389931	-123.29796	MARS	2	5	41417	535	820	Temp 41F; Cloud 90; Wind 3; Rain; 30min break after 2hr survey due to rain	JRCurtis
984	CITE	V	V	A	M	Y	Y	N		1	44.389669	-123.298393	MARS	2	5	41417	535	820	Temp 41F; Cloud 90; Wind 3; Rain; 30min break after 2hr survey due to rain	JRCurtis
985	BAEA	V	VL	A	U	Y	Y	N		1	44.389912	-123.298404	MARS	2	5	41417	535	820	Temp 41F; Cloud 90; Wind 3; Rain; 30min break after 2hr survey due to rain	JRCurtis
986	PBGR	V	V	A	U	Y	Y	N		1	44.3901	-123.298604	MARS	2	5	41417	535	820	Temp 41F; Cloud 90; Wind 3; Rain; 30min break after 2hr survey due to rain	JRCurtis
987	RWBL	S	S	A	M	N	Y	N		1	44.390369	-123.298416	MARS	2	5	41417	535	820	Temp 41F; Cloud 90; Wind 3; Rain; 30min break after 2hr survey due to rain	JRCurtis
988	WODU	V	V	A	P	Y	Y	N		2	44.390251	-123.298341	MARS	2	5	41417	535	820	Temp 41F; Cloud 90; Wind 3; Rain; 30min break after 2hr survey due to rain	JRCurtis
989	RWBL	S	S	A	M	Y	Y	N		1	44.390155	-123.29835	MARS	2	5	41417	535	820	Temp 41F; Cloud 90; Wind 3; Rain; 30min break after 2hr survey due to rain	JRCurtis
990	AMGO	C	CV	A	U	N	N	N		1	44.389486	-123.298755	MARS	2	5	41417	535	820	Temp 41F; Cloud 90; Wind 3; Rain; 30min break after 2hr survey due to rain	JRCurtis
991	MAWR	S	S	A	M	Y	Y	Y		1	44.389625	-123.298736	MARS	2	5	41417	535	820	Temp 41F; Cloud 90; Wind 3; Rain; 30min break after 2hr survey due to rain	JRCurtis
992	RWBL	C	CV	A	U	Y	Y	N		1	44.389661	-123.298756	MARS	2	5	41417	535	820	Temp 41F; Cloud 90; Wind 3; Rain; 30min break after 2hr survey due to rain	JRCurtis
993	MAWR	S	S	A	M	Y	Y	N		1	44.389628	-123.29902	MARS	2	5	41417	535	820	Temp 41F; Cloud 90; Wind 3; Rain; 30min break after 2hr survey due to rain	JRCurtis
994	MAWR	C	CV	A	U	Y	Y	N		1	44.389742	-123.29913	MARS	2	5	41417	535	820	Temp 41F; Cloud 90; Wind 3; Rain; 30min break after 2hr survey due to rain	JRCurtis
995	AMRO	V	V	A	U	Y	N	N		1	44.389695	-123.299324	MARS	2	5	41417	535	820	Temp 41F; Cloud 90; Wind 3; Rain; 30min break after 2hr survey due to rain	JRCurtis
996	MAWR	S	S	A	M	Y	N	N		1	44.389445	-123.299089	MARS	2	5	41417	535	820	Temp 41F; Cloud 90; Wind 3; Rain; 30min break after 2hr survey due to rain	JRCurtis
997	COYE	S	S	A	M	Y	N	N		1	44.389441	-123.299303	MARS	2	5	41417	535	820	Temp 41F; Cloud 90; Wind 3; Rain; 30min break after 2hr survey due to rain	JRCurtis
998	AMRO	S	S	A	M	Y	N	N		1	44.388737	-123.298084	MARS	2	5	41417	535	820	Temp 41F; Cloud 90; Wind 3; Rain; 30min break after 2hr survey due to rain	JRCurtis
999	COYE	S	S	A	M	Y	N	N		1	44.38879	-123.298172	MARS	2	5	41417	535	820	Temp 41F; Cloud 90; Wind 3; Rain; 30min break after 2hr survey due to rain	JRCurtis
1000	BHGR	S	S	A	M	Y	N	Y		1	44.38993	-123.299433	MARS	2	5	41417	535	820	Temp 41F; Cloud 90; Wind 3; Rain; 30min break after 2hr survey due to rain	JRCurtis
1001	SOSP	S	S	A	M	Y	N	N		1	44.389855	-123.299524	MARS	2	5	41417	535	820	Temp 41F; Cloud 90; Wind 3; Rain; 30min break after 2hr survey due to rain	JRCurtis
1002	PSFL	C	C	A	U	Y	N	N		1	44.390019	-123.299624	MARS	2	5	41417	535	820	Temp 41F; Cloud 90; Wind 3; Rain; 30min break after 2hr survey due to rain	JRCurtis
1003	SOSP	V	V	A	U	Y	Y	N		1	44.390228	-123.299127	MARS	2	5	41417	535	820	Temp 41F; Cloud 90; Wind 3; Rain; 30min break after 2hr survey due to rain	JRCurtis
1004	MAWR	S	S	A	M	Y	Y	N		1	44.390308	-123.299281	MARS	2	5	41417	535	820	Temp 41F; Cloud 90; Wind 3; Rain; 30min break after 2hr survey due to rain	JRCurtis
1005	BHGR	V	FV	A	M	Y	Y	N		2	44.390308	-123.299505	MARS	2	5	41417	535	820	Temp 41F; Cloud 90; Wind 3; Rain; 30min break after 2hr survey due to rain	JRCurtis
1006	BHGR	S	SV	A	M	Y	N	Y		1	44.390582	-123.299544	MARS	2	5	41417	535	820	Temp 41F; Cloud 90; Wind 3; Rain; 30min break after 2hr survey due to rain	JRCurtis
1007	PUFI	S	S	A	M	Y	N	N		1	44.390227	-123.299663	MARS	2	5	41417	535	820	Temp 41F; Cloud 90; Wind 3; Rain; 30min break after 2hr survey due to rain	JRCurtis
1008	AMRO	S	S	A	M	Y	N	N		1	44.390677	-123.299437	MARS	2	5	41417	535	820	Temp 41F; Cloud 90; Wind 3; Rain; 30min break after 2hr survey due to rain	JRCurtis
1009	LEGO	C	C	A	U	N	N	N		1	44.390722	-123.299416	MARS	2	5	41417	535	820	Temp 41F; Cloud 90; Wind 3; Rain; 30min break after 2hr survey due to rain	JRCurtis
1010	MALL	V	V	A	U	Y	Y	N		2	44.390836	-123.296655	MARS	2	5	41417	535	820	Temp 41F; Cloud 90; Wind 3; Rain; 30min break after 2hr survey due to rain	JRCurtis
1011	GBHE	V	V	A	U	N	Y	N		1	44.391102	-123.296528	MARS	2	5	41417	535	820	Temp 41F; Cloud 90; Wind 3; Rain; 30min break after 2hr survey due to rain	JRCurtis
1012	CITE	V	V	A	U	Y	Y	N		1	44.391049	-123.297014	MARS	2	5	41417	535	820	Temp 41F; Cloud 90; Wind 3; Rain; 30min break after 2hr survey due to rain	JRCurtis
1013	MALL	V	V	A	U	Y	Y	N		2	44.391028	-123.2973	MARS	2	5	41417	535	820	Temp 41F; Cloud 90; Wind 3; Rain; 30min break after 2hr survey due to rain	JRCurtis
1014	RWBL	V	FV	A	U	Y	Y	N		6	44.391152	-123.297807	MARS	2	5	41417	535	820	Temp 41F; Cloud 90; Wind 3; Rain; 30min break after 2hr survey due to rain	JRCurtis
1015	VIRA	S	S	A	M	Y	Y	N		1	44.391013	-123.298516	MARS	2	5	41417	535	820	Temp 41F; Cloud 90; Wind 3; Rain; 30min break after 2hr survey due to rain	JRCurtis
1016	VIRA	C	C	A	U	Y	Y	U		1	44.391329	-123.298369	MARS	2	5	41417	535	820	Temp 41F; Cloud 90; Wind 3; Rain; 30min break after 2hr survey due to rain	JRCurtis
1017	MAWR	S	SV	A	M	Y	Y	N		1	44.39112	-123.298754	MARS	2	5	41417	535	820	Temp 41F; Cloud 90; Wind 3; Rain; 30min break after 2hr survey due to rain	JRCurtis
1018	MAWR	S	SV	A	M	Y	N	Y		1	44.391179	-123.299024	MARS	2	5	41417	535	820	Temp 41F; Cloud 90; Wind 3; Rain; 30min break after 2hr survey due to rain	JRCurtis
1019	WAVI	S	S	A	M	Y	N	N		1	44.391291	-123.299232	MARS	2	5	41417	535	820	Temp 41F; Cloud 90; Wind 3; Rain; 30min break after 2hr survey due to rain	JRCurtis
1020	RWBL	S	S	A	M	Y	Y	N		1	44.391319	-123.297513	MARS	2	5	41417	535	820	Temp 41F; Cloud 90; Wind 3; Rain; 30min break after 2hr survey due to rain	JRCurtis
1021	MAWR	S	SV	A	M	Y	N	Y		1	44.391429	-123.298913	MARS	2	5	41417	535	820	Temp 41F; Cloud 90; Wind 3; Rain; 30min break after 2hr survey due to rain	JRCurtis
1022	MAWR	S	SV	A	M	Y	Y	Y		1	44.391361	-123.29863	MARS	2	5	41417	535	820	Temp 41F; Cloud 90; Wind 3; Rain; 30min break after 2hr survey due to rain	JRCurtis
1023	MALL	V	V	A	U	Y	Y	N		1	44.39162	-123.296146	MARS	2	5	41417	535	820	Temp 41F; Cloud 90; Wind 3; Rain; 30min break after 2hr survey due to rain	JRCurtis
1024	RWBL	V	V	A	U	N	Y	Y		2	44.391811	-123.297237	MARS	2	5	41417	535	820	Temp 41F; Cloud 90; Wind 3; Rain; 30min break after 2hr survey due to rain	JRCurtis
1025	MAWR	S	S	A	M	Y	N	N		1	44.391942	-123.298666	MARS	2	5	41417	535	820	Temp 41F; Cloud 90; Wind 3; Rain; 30min break after 2hr survey due to rain	JRCurtis
1026	SWTH	S	S	A	M	Y	N	N		1	44.391905	-123.299223	MARS	2	5	41417	535	820	Temp 41F; Cloud 90; Wind 3; Rain; 30min break after 2hr survey due to rain	JRCurtis
1027	BHGR	S	S	A	M	Y	N	N		1	44.391794	-123.299368	MARS	2	5	41417	535	820	Temp 41F; Cloud 90; Wind 3; Rain; 30min break after 2hr survey due to rain	JRCurtis
1028	BHCO	C	C	A	U	Y	N	N		1	44.390814	-123.299371	MARS	2	5	41417	535	820	Temp 41F; Cloud 90; Wind 3; Rain; 30min break after 2hr survey due to rain	JRCurtis
1029	EUST	C	CLV	A	U	N	Y	N		2	44.390634	-123.297771	MARS	2	5	41417	535	820	Temp 41F; Cloud 90; Wind 3; Rain; 30min break after 2hr survey due to rain	JRCurtis
1030	GBHE	V	V	A	U	Y	Y	N	ORIG. LOCATION UNKNOWN, FLUSHED AT START OF COUNT	1	44.390393	-123.297841	MARS	2	5	41417	535	820	Temp 41F; Cloud 90; Wind 3; Rain; 30min break after 2hr survey due to rain	JRCurtis
1031	WODU	V	V	A	U	Y	Y	N		5	44.390369	-123.297828	MARS	2	5	41417	535	820	Temp 41F; Cloud 90; Wind 3; Rain; 30min break after 2hr survey due to rain	JRCurtis
1032	TRES	V	V	A	U	Y	Y	N	LOCATION GENERALIZED, FLYING ALL OVER	17	44.391519	-123.297626	MARS	2	5	41417	535	820	Temp 41F; Cloud 90; Wind 3; Rain; 30min break after 2hr survey due to rain	JRCurtis
1033	CLSW	V	V	A	U	Y	Y	N	LOCATION GENERALIZED, FLYING ALL OVER	185	44.39151	-123.297543	MARS	2	5	41417	535	820	Temp 41F; Cloud 90; Wind 3; Rain; 30min break after 2hr survey due to rain	JRCurtis
1034	NRWS	V	V	A	U	Y	Y	N	LOCATION GENERALIZED, FLYING ALL OVER	2	44.391489	-123.297593	MARS	2	5	41417	535	820	Temp 41F; Cloud 90; Wind 3; Rain; 30min break after 2hr survey due to rain	JRCurtis
1035	BARS	V	V	A	U	Y	Y	N	LOCATION GENERALIZED, FLYING ALL OVER	21	44.391549	-123.297531	MARS	2	5	41417	535	820	Temp 41F; Cloud 90; Wind 3; Rain; 30min break after 2hr survey due to rain	JRCurtis
1036	VGSW	V	V	A	U	Y	Y	N	LOCATION GENERALIZED, FLYING ALL OVER	10	44.391543	-123.297589	MARS	2	5	41417	535	820	Temp 41F; Cloud 90; Wind 3; Rain; 30min break after 2hr survey due to rain	JRCurtis
1037	SOSP	S	S	A	M	Y	Y	N		1	44.391095	-123.295805	MARS	2	5	41417	535	820	Temp 41F; Cloud 90; Wind 3; Rain; 30min break after 2hr survey due to rain	JRCurtis
1038	AMRO	C	CV	A	U	N	Y	N		2	44.391125	-123.295697	MARS	2	5	41417	535	820	Temp 41F; Cloud 90; Wind 3; Rain; 30min break after 2hr survey due to rain	JRCurtis
1039	MAWR	S	S	A	M	Y	Y	N		1	44.391336	-123.295757	MARS	2	5	41417	535	820	Temp 41F; Cloud 90; Wind 3; Rain; 30min break after 2hr survey due to rain	JRCurtis
1040	VIRA	C	C	A	U	N	Y	N		1	44.391315	-123.295831	MARS	2	5	41417	535	820	Temp 41F; Cloud 90; Wind 3; Rain; 30min break after 2hr survey due to rain	JRCurtis
1041	RWBL	C	C	A	U	Y	Y	N		1	44.391371	-123.295865	MARS	2	5	41417	535	820	Temp 41F; Cloud 90; Wind 3; Rain; 30min break after 2hr survey due to rain	JRCurtis
1042	RWBL	S	SV	A	M	N	Y	N		1	44.391485	-123.295762	MARS	2	5	41417	535	820	Temp 41F; Cloud 90; Wind 3; Rain; 30min break after 2hr survey due to rain	JRCurtis
1043	AMGO	S	SV	A	M	Y	Y	N		1	44.391553	-123.295679	MARS	2	5	41417	535	820	Temp 41F; Cloud 90; Wind 3; Rain; 30min break after 2hr survey due to rain	JRCurtis
1044	PBGR	S	S	A	M	Y	Y	N		1	44.391644	-123.296364	MARS	2	5	41417	535	820	Temp 41F; Cloud 90; Wind 3; Rain; 30min break after 2hr survey due to rain	JRCurtis
1045	VIRA	C	C	A	U	Y	Y	N		1	44.39176	-123.296365	MARS	2	5	41417	535	820	Temp 41F; Cloud 90; Wind 3; Rain; 30min break after 2hr survey due to rain	JRCurtis
1046	YHBL	S	S	A	M	N	Y	N		1	44.392106	-123.29716	MARS	2	5	41417	535	820	Temp 41F; Cloud 90; Wind 3; Rain; 30min break after 2hr survey due to rain	JRCurtis
1047	VIRA	C	C	A	U	Y	Y	N		1	44.39214	-123.296658	MARS	2	5	41417	535	820	Temp 41F; Cloud 90; Wind 3; Rain; 30min break after 2hr survey due to rain	JRCurtis
1048	COYE	S	S	A	M	Y	Y	N		1	44.391878	-123.295697	MARS	2	5	41417	535	820	Temp 41F; Cloud 90; Wind 3; Rain; 30min break after 2hr survey due to rain	JRCurtis
1049	RWBL	S	S	A	M	Y	Y	N		1	44.391795	-123.295722	MARS	2	5	41417	535	820	Temp 41F; Cloud 90; Wind 3; Rain; 30min break after 2hr survey due to rain	JRCurtis
1050	AMRO	V	V	A	U	Y	N	N		2	44.392197	-123.295545	MARS	2	5	41417	535	820	Temp 41F; Cloud 90; Wind 3; Rain; 30min break after 2hr survey due to rain	JRCurtis
1051	MAWR	C	CV	A	U	Y	Y	N		1	44.392283	-123.295662	MARS	2	5	41417	535	820	Temp 41F; Cloud 90; Wind 3; Rain; 30min break after 2hr survey due to rain	JRCurtis
1052	RWBL	S	S	A	M	Y	Y	N		1	44.392417	-123.295708	MARS	2	5	41417	535	820	Temp 41F; Cloud 90; Wind 3; Rain; 30min break after 2hr survey due to rain	JRCurtis
1053	RWBL	C	C	A	U	Y	Y	N		1	44.392164	-123.295773	MARS	2	5	41417	535	820	Temp 41F; Cloud 90; Wind 3; Rain; 30min break after 2hr survey due to rain	JRCurtis
1054	SOSP	V	V	A	U	N	Y	N		1	44.392564	-123.295454	MARS	2	5	41417	535	820	Temp 41F; Cloud 90; Wind 3; Rain; 30min break after 2hr survey due to rain	JRCurtis
1055	VIRA	C	C	A	U	Y	Y	N		1	44.39256	-123.297906	MARS	2	5	41417	535	820	Temp 41F; Cloud 90; Wind 3; Rain; 30min break after 2hr survey due to rain	JRCurtis
1056	SORA	S	S	A	M	Y	Y	N		1	44.39298	-123.297742	MARS	2	5	41417	535	820	Temp 41F; Cloud 90; Wind 3; Rain; 30min break after 2hr survey due to rain	JRCurtis
1057	PUFI	S	S	A	M	Y	N	N		1	44.39285	-123.29843	MARS	2	5	41417	535	820	Temp 41F; Cloud 90; Wind 3; Rain; 30min break after 2hr survey due to rain	JRCurtis
1058	SOSP	C	C	A	U	Y	N	N		1	44.39296	-123.298522	MARS	2	5	41417	535	820	Temp 41F; Cloud 90; Wind 3; Rain; 30min break after 2hr survey due to rain	JRCurtis
1059	RWBL	V	V	A	P	Y	Y	N		2	44.393084	-123.298	MARS	2	5	41417	535	820	Temp 41F; Cloud 90; Wind 3; Rain; 30min break after 2hr survey due to rain	JRCurtis
1060	AMRO	S	SV	A	M	Y	Y	N		1	44.392764	-123.295212	MARS	2	5	41417	535	820	Temp 41F; Cloud 90; Wind 3; Rain; 30min break after 2hr survey due to rain	JRCurtis
1061	SOSP	C	CV	A	U	N	N	N		1	44.392823	-123.295091	MARS	2	5	41417	535	820	Temp 41F; Cloud 90; Wind 3; Rain; 30min break after 2hr survey due to rain	JRCurtis
1062	MAWR	S	S	A	M	N	Y	N		1	44.392787	-123.295428	MARS	2	5	41417	535	820	Temp 41F; Cloud 90; Wind 3; Rain; 30min break after 2hr survey due to rain	JRCurtis
1063	MAWR	S	S	A	M	N	Y	Y		1	44.393135	-123.295396	MARS	2	5	41417	535	820	Temp 41F; Cloud 90; Wind 3; Rain; 30min break after 2hr survey due to rain	JRCurtis
1064	RWBL	V	V	A	U	Y	Y	N		3	44.392861	-123.295411	MARS	2	5	41417	535	820	Temp 41F; Cloud 90; Wind 3; Rain; 30min break after 2hr survey due to rain	JRCurtis
1065	MALL	V	V	A	U	Y	Y	N		1	44.393011	-123.296409	MARS	2	5	41417	535	820	Temp 41F; Cloud 90; Wind 3; Rain; 30min break after 2hr survey due to rain	JRCurtis
1066	SOSP	C	C	A	U	Y	Y	N		1	44.392936	-123.295341	MARS	2	5	41417	535	820	Temp 41F; Cloud 90; Wind 3; Rain; 30min break after 2hr survey due to rain	JRCurtis
1067	AMRO	S	SV	A	M	N	Y	N		1	44.393046	-123.295275	MARS	2	5	41417	535	820	Temp 41F; Cloud 90; Wind 3; Rain; 30min break after 2hr survey due to rain	JRCurtis
1068	RWBL	S	S	A	M	Y	Y	N		1	44.392895	-123.295225	MARS	2	5	41417	535	820	Temp 41F; Cloud 90; Wind 3; Rain; 30min break after 2hr survey due to rain	JRCurtis
1069	HOFI	V	V	A	U	Y	N	N		1	44.393249	-123.295164	MARS	2	5	41417	535	820	Temp 41F; Cloud 90; Wind 3; Rain; 30min break after 2hr survey due to rain	JRCurtis
1070	BARS	C	CV	A	U	Y	N	N		3	44.393153	-123.295267	MARS	2	5	41417	535	820	Temp 41F; Cloud 90; Wind 3; Rain; 30min break after 2hr survey due to rain	JRCurtis
1071	RWBL	C	CV	A	U	N	Y	Y		2	44.393168	-123.295326	MARS	2	5	41417	535	820	Temp 41F; Cloud 90; Wind 3; Rain; 30min break after 2hr survey due to rain	JRCurtis
1072	EUST	V	V	A	U	N	Y	N		3	44.393135	-123.295454	MARS	2	5	41417	535	820	Temp 41F; Cloud 90; Wind 3; Rain; 30min break after 2hr survey due to rain	JRCurtis
1073	VIRA	C	CV	A	U	Y	Y	N		1	44.393201	-123.295492	MARS	2	5	41417	535	820	Temp 41F; Cloud 90; Wind 3; Rain; 30min break after 2hr survey due to rain	JRCurtis
1074	MALL	V	V	A	U	Y	Y	N		2	44.393149	-123.29599	MARS	2	5	41417	535	820	Temp 41F; Cloud 90; Wind 3; Rain; 30min break after 2hr survey due to rain	JRCurtis
1075	COYE	S	S	A	M	Y	N	N		1	44.393193	-123.294935	MARS	2	5	41417	535	820	Temp 41F; Cloud 90; Wind 3; Rain; 30min break after 2hr survey due to rain	JRCurtis
1076	RWBL	S	S	A	M	Y	N	N		1	44.3933	-123.29499	MARS	2	5	41417	535	820	Temp 41F; Cloud 90; Wind 3; Rain; 30min break after 2hr survey due to rain	JRCurtis
1077	AMGO	C	CV	A	U	N	N	N		2	44.393488	-123.294987	MARS	2	5	41417	535	820	Temp 41F; Cloud 90; Wind 3; Rain; 30min break after 2hr survey due to rain	JRCurtis
1078	SOSP	S	S	A	M	Y	N	N		1	44.393729	-123.295075	MARS	2	5	41417	535	820	Temp 41F; Cloud 90; Wind 3; Rain; 30min break after 2hr survey due to rain	JRCurtis
1079	RWBL	S	S	A	M	Y	Y	N		1	44.393824	-123.295138	MARS	2	5	41417	535	820	Temp 41F; Cloud 90; Wind 3; Rain; 30min break after 2hr survey due to rain	JRCurtis
1080	MODO	V	VL	A	U	N	Y	N		1	44.393982	-123.294881	MARS	2	5	41417	535	820	Temp 41F; Cloud 90; Wind 3; Rain; 30min break after 2hr survey due to rain	JRCurtis
1081	SOSP	S	S	A	M	Y	N	N		1	44.393169	-123.298407	MARS	2	5	41417	535	820	Temp 41F; Cloud 90; Wind 3; Rain; 30min break after 2hr survey due to rain	JRCurtis
1082	SWTH	C	C	A	U	Y	N	N		1	44.393226	-123.298395	MARS	2	5	41417	535	820	Temp 41F; Cloud 90; Wind 3; Rain; 30min break after 2hr survey due to rain	JRCurtis
1083	VIRA	C	C	A	U	Y	Y	N		1	44.393248	-123.297897	MARS	2	5	41417	535	820	Temp 41F; Cloud 90; Wind 3; Rain; 30min break after 2hr survey due to rain	JRCurtis
1084	RWBL	C	CV	A	U	Y	Y	N		1	44.393163	-123.297348	MARS	2	5	41417	535	820	Temp 41F; Cloud 90; Wind 3; Rain; 30min break after 2hr survey due to rain	JRCurtis
1085	RWBL	S	SV	A	M	Y	Y	Y		1	44.393228	-123.297411	MARS	2	5	41417	535	820	Temp 41F; Cloud 90; Wind 3; Rain; 30min break after 2hr survey due to rain	JRCurtis
1086	RWBL	C	CV	A	M	Y	Y	N		1	44.393573	-123.297529	MARS	2	5	41417	535	820	Temp 41F; Cloud 90; Wind 3; Rain; 30min break after 2hr survey due to rain	JRCurtis
1087	AMCR	V	VL	A	U	Y	N	N		1	44.394122	-123.298246	MARS	2	5	41417	535	820	Temp 41F; Cloud 90; Wind 3; Rain; 30min break after 2hr survey due to rain	JRCurtis
1088	RWBL	C	CV	A	P	N	Y	N		2	44.394182	-123.294808	MARS	2	5	41417	535	820	Temp 41F; Cloud 90; Wind 3; Rain; 30min break after 2hr survey due to rain	JRCurtis
1089	MALL	V	V	A	U	Y	Y	N		1	44.393968	-123.297074	MARS	2	5	41417	535	820	Temp 41F; Cloud 90; Wind 3; Rain; 30min break after 2hr survey due to rain	JRCurtis
1090	WODU	V	VL	A	U	Y	Y	N		3	44.394184	-123.296273	MARS	2	5	41417	535	820	Temp 41F; Cloud 90; Wind 3; Rain; 30min break after 2hr survey due to rain	JRCurtis
1091	VIRA	S	S	A	M	Y	Y	N		1	44.394271	-123.297134	MARS	2	5	41417	535	820	Temp 41F; Cloud 90; Wind 3; Rain; 30min break after 2hr survey due to rain	JRCurtis
1092	MALL	V	V	A	U	Y	Y	N		1	44.394406	-123.296997	MARS	2	5	41417	535	820	Temp 41F; Cloud 90; Wind 3; Rain; 30min break after 2hr survey due to rain	JRCurtis
1093	VIRA	S	S	A	M	Y	Y	N		1	44.394635	-123.296899	MARS	2	5	41417	535	820	Temp 41F; Cloud 90; Wind 3; Rain; 30min break after 2hr survey due to rain	JRCurtis
1094	RWBL	S	S	A	M	N	Y	N		1	44.394241	-123.297254	MARS	2	5	41417	535	820	Temp 41F; Cloud 90; Wind 3; Rain; 30min break after 2hr survey due to rain	JRCurtis
1095	MAWR	S	S	A	M	Y	Y	N		1	44.394363	-123.297234	MARS	2	5	41417	535	820	Temp 41F; Cloud 90; Wind 3; Rain; 30min break after 2hr survey due to rain	JRCurtis
1096	MAWR	S	S	A	M	Y	Y	N		1	44.394282	-123.297437	MARS	2	5	41417	535	820	Temp 41F; Cloud 90; Wind 3; Rain; 30min break after 2hr survey due to rain	JRCurtis
1097	MAWR	S	SV	A	M	Y	Y	N		1	44.394539	-123.29733	MARS	2	5	41417	535	820	Temp 41F; Cloud 90; Wind 3; Rain; 30min break after 2hr survey due to rain	JRCurtis
1098	SOSP	C	CV	A	U	N	Y	N		1	44.394443	-123.297512	MARS	2	5	41417	535	820	Temp 41F; Cloud 90; Wind 3; Rain; 30min break after 2hr survey due to rain	JRCurtis
1099	MAWR	S	S	A	M	Y	N	N		1	44.394373	-123.298131	MARS	2	5	41417	535	820	Temp 41F; Cloud 90; Wind 3; Rain; 30min break after 2hr survey due to rain	JRCurtis
1100	MAWR	C	CV	A	U	Y	N	N		1	44.394215	-123.298117	MARS	2	5	41417	535	820	Temp 41F; Cloud 90; Wind 3; Rain; 30min break after 2hr survey due to rain	JRCurtis
1101	AMGO	C	CLV	A	U	Y	N	N		1	44.394495	-123.298165	MARS	2	5	41417	535	820	Temp 41F; Cloud 90; Wind 3; Rain; 30min break after 2hr survey due to rain	JRCurtis
1102	COYE	S	S	A	M	Y	N	N		1	44.394772	-123.298187	MARS	2	5	41417	535	820	Temp 41F; Cloud 90; Wind 3; Rain; 30min break after 2hr survey due to rain	JRCurtis
1103	MAWR	S	SV	A	M	Y	Y	Y		1	44.394682	-123.297277	MARS	2	5	41417	535	820	Temp 41F; Cloud 90; Wind 3; Rain; 30min break after 2hr survey due to rain	JRCurtis
1104	MAWR	S	SV	A	M	Y	Y	N		1	44.394679	-123.296982	MARS	2	5	41417	535	820	Temp 41F; Cloud 90; Wind 3; Rain; 30min break after 2hr survey due to rain	JRCurtis
1105	MAWR	S	SV	A	M	Y	Y	Y		1	44.394793	-123.296771	MARS	2	5	41417	535	820	Temp 41F; Cloud 90; Wind 3; Rain; 30min break after 2hr survey due to rain	JRCurtis
1106	BHGR	S	SV	A	M	Y	Y	Y		1	44.394835	-123.296833	MARS	2	5	41417	535	820	Temp 41F; Cloud 90; Wind 3; Rain; 30min break after 2hr survey due to rain	JRCurtis
1107	GBHE	V	V	A	U	Y	Y	N		1	44.394807	-123.297165	MARS	2	5	41417	535	820	Temp 41F; Cloud 90; Wind 3; Rain; 30min break after 2hr survey due to rain	JRCurtis
1108	VIRA	S	S	A	M	Y	Y	N		1	44.394629	-123.295757	MARS	2	5	41417	535	820	Temp 41F; Cloud 90; Wind 3; Rain; 30min break after 2hr survey due to rain	JRCurtis
1109	MALL	V	V	A	U	Y	Y	N		5	44.394904	-123.295189	MARS	2	5	41417	535	820	Temp 41F; Cloud 90; Wind 3; Rain; 30min break after 2hr survey due to rain	JRCurtis
1110	PSFL	C	C	A	U	Y	N	N		1	44.395164	-123.298263	MARS	2	5	41417	535	820	Temp 41F; Cloud 90; Wind 3; Rain; 30min break after 2hr survey due to rain	JRCurtis
1111	BHGR	S	SV	A	M	Y	Y	N		1	44.395353	-123.296769	MARS	2	5	41417	535	820	Temp 41F; Cloud 90; Wind 3; Rain; 30min break after 2hr survey due to rain	JRCurtis
1112	RWBL	S	S	A	M	Y	Y	N		1	44.395363	-123.296504	MARS	2	5	41417	535	820	Temp 41F; Cloud 90; Wind 3; Rain; 30min break after 2hr survey due to rain	JRCurtis
1113	WODU	V	V	A	U	N	Y	N		2	44.395381	-123.296404	MARS	2	5	41417	535	820	Temp 41F; Cloud 90; Wind 3; Rain; 30min break after 2hr survey due to rain	JRCurtis
1114	YWAR	S	S	A	M	Y	Y	N		1	44.39547	-123.29628	MARS	2	5	41417	535	820	Temp 41F; Cloud 90; Wind 3; Rain; 30min break after 2hr survey due to rain	JRCurtis
1115	CITE	V	V	A	U	Y	Y	N		1	44.395317	-123.295627	MARS	2	5	41417	535	820	Temp 41F; Cloud 90; Wind 3; Rain; 30min break after 2hr survey due to rain	JRCurtis
1116	RWBL	C	C	A	U	N	Y	N		1	44.395255	-123.295394	MARS	2	5	41417	535	820	Temp 41F; Cloud 90; Wind 3; Rain; 30min break after 2hr survey due to rain	JRCurtis
1117	BHCO	C	C	A	U	Y	Y	N		1	44.395514	-123.296646	MARS	2	5	41417	535	820	Temp 41F; Cloud 90; Wind 3; Rain; 30min break after 2hr survey due to rain	JRCurtis
1118	SOSP	S	S	A	M	Y	Y	N		1	44.395454	-123.296936	MARS	2	5	41417	535	820	Temp 41F; Cloud 90; Wind 3; Rain; 30min break after 2hr survey due to rain	JRCurtis
1119	VIRA	C	C	A	U	Y	Y	N		1	44.395275	-123.297126	MARS	2	5	41417	535	820	Temp 41F; Cloud 90; Wind 3; Rain; 30min break after 2hr survey due to rain	JRCurtis
1120	MAWR	S	S	A	M	Y	Y	N		1	44.395411	-123.297197	MARS	2	5	41417	535	820	Temp 41F; Cloud 90; Wind 3; Rain; 30min break after 2hr survey due to rain	JRCurtis
1121	RUHU	V	V	A	U	Y	N	N		1	44.395484	-123.297833	MARS	2	5	41417	535	820	Temp 41F; Cloud 90; Wind 3; Rain; 30min break after 2hr survey due to rain	JRCurtis
1122	PUFI	S	S	A	M	N	N	N		1	44.395421	-123.298036	MARS	2	5	41417	535	820	Temp 41F; Cloud 90; Wind 3; Rain; 30min break after 2hr survey due to rain	JRCurtis
1123	RWBL	S	S	A	M	Y	Y	N		1	44.395609	-123.296966	MARS	2	5	41417	535	820	Temp 41F; Cloud 90; Wind 3; Rain; 30min break after 2hr survey due to rain	JRCurtis
1124	MAWR	S	S	A	M	Y	Y	N		1	44.395781	-123.296859	MARS	2	5	41417	535	820	Temp 41F; Cloud 90; Wind 3; Rain; 30min break after 2hr survey due to rain	JRCurtis
1125	MAWR	S	S	A	M	Y	Y	N		1	44.395975	-123.297018	MARS	2	5	41417	535	820	Temp 41F; Cloud 90; Wind 3; Rain; 30min break after 2hr survey due to rain	JRCurtis
1126	LEGO	C	CV	A	U	N	Y	N		1	44.395886	-123.296863	MARS	2	5	41417	535	820	Temp 41F; Cloud 90; Wind 3; Rain; 30min break after 2hr survey due to rain	JRCurtis
1127	MAWR	S	SV	A	M	N	Y	Y		1	44.396256	-123.297542	MARS	2	5	41417	535	820	Temp 41F; Cloud 90; Wind 3; Rain; 30min break after 2hr survey due to rain	JRCurtis
1128	MAWR	S	SV	A	M	Y	Y	N		1	44.396367	-123.297223	MARS	2	5	41417	535	820	Temp 41F; Cloud 90; Wind 3; Rain; 30min break after 2hr survey due to rain	JRCurtis
1129	MAWR	S	SV	A	M	Y	Y	Y		1	44.396203	-123.297172	MARS	2	5	41417	535	820	Temp 41F; Cloud 90; Wind 3; Rain; 30min break after 2hr survey due to rain	JRCurtis
1130	MAWR	S	S	A	M	Y	Y	N		1	44.396738	-123.297603	MARS	2	5	41417	535	820	Temp 41F; Cloud 90; Wind 3; Rain; 30min break after 2hr survey due to rain	JRCurtis
1131	MAWR	S	S	A	M	Y	Y	N		1	44.396558	-123.297095	MARS	2	5	41417	535	820	Temp 41F; Cloud 90; Wind 3; Rain; 30min break after 2hr survey due to rain	JRCurtis
1132	MAWR	S	S	A	M	Y	Y	N		1	44.396776	-123.296669	MARS	2	5	41417	535	820	Temp 41F; Cloud 90; Wind 3; Rain; 30min break after 2hr survey due to rain	JRCurtis
1133	YWAR	S	S	A	M	Y	N	N		1	44.396547	-123.298025	MARS	2	5	41417	535	820	Temp 41F; Cloud 90; Wind 3; Rain; 30min break after 2hr survey due to rain	JRCurtis
1134	WODU	C	CV	A	U	Y	Y	N		1	44.396577	-123.296693	MARS	2	5	41417	535	820	Temp 41F; Cloud 90; Wind 3; Rain; 30min break after 2hr survey due to rain	JRCurtis
1135	RWBL	S	S	A	M	Y	Y	N		1	44.396437	-123.296625	MARS	2	5	41417	535	820	Temp 41F; Cloud 90; Wind 3; Rain; 30min break after 2hr survey due to rain	JRCurtis
1136	SOSP	S	S	A	M	N	Y	N		1	44.396533	-123.296427	MARS	2	5	41417	535	820	Temp 41F; Cloud 90; Wind 3; Rain; 30min break after 2hr survey due to rain	JRCurtis
1137	RWBL	S	S	A	M	Y	Y	N		1	44.39656	-123.296223	MARS	2	5	41417	535	820	Temp 41F; Cloud 90; Wind 3; Rain; 30min break after 2hr survey due to rain	JRCurtis
1138	TRES	V	V	A	U	Y	Y	N	LOCATION GENERALIZED, FLYING ALL OVER	3	44.397068	-123.29782	MARS	2	5	41417	535	820	Temp 41F; Cloud 90; Wind 3; Rain; 30min break after 2hr survey due to rain	JRCurtis
1139	CLSW	V	V	A	U	Y	Y	N	LOCATION GENERALIZED, FLYING ALL OVER	1	44.396695	-123.294965	MARS	2	5	41417	535	820	Temp 41F; Cloud 90; Wind 3; Rain; 30min break after 2hr survey due to rain	JRCurtis
1140	MAWR	S	S	A	M	Y	N	N		1	44.397193	-123.29787	MARS	2	5	41417	535	820	Temp 41F; Cloud 90; Wind 3; Rain; 30min break after 2hr survey due to rain	JRCurtis
1141	AMRO	C	CV	A	U	Y	Y	N		1	44.397018	-123.297814	MARS	2	5	41417	535	820	Temp 41F; Cloud 90; Wind 3; Rain; 30min break after 2hr survey due to rain	JRCurtis
1142	YWAR	S	S	A	M	Y	N	U		1	44.396799	-123.298326	MARS	2	5	41417	535	820	Temp 41F; Cloud 90; Wind 3; Rain; 30min break after 2hr survey due to rain	JRCurtis
1143	AMRO	S	SV	A	M	Y	N	N		1	44.397053	-123.298133	MARS	2	5	41417	535	820	Temp 41F; Cloud 90; Wind 3; Rain; 30min break after 2hr survey due to rain	JRCurtis
1144	SOSP	S	S	A	M	Y	N	N		1	44.397227	-123.298263	MARS	2	5	41417	535	820	Temp 41F; Cloud 90; Wind 3; Rain; 30min break after 2hr survey due to rain	JRCurtis
1145	KILL	V	VL	A	U	N	N	N		1	44.397197	-123.29774	MARS	2	5	41417	535	820	Temp 41F; Cloud 90; Wind 3; Rain; 30min break after 2hr survey due to rain	JRCurtis
1146	RWBL	S	S	A	M	Y	Y	N		1	44.396937	-123.297195	MARS	2	5	41417	535	820	Temp 41F; Cloud 90; Wind 3; Rain; 30min break after 2hr survey due to rain	JRCurtis
1147	WODU	C	CV	A	U	N	Y	N		2	44.396838	-123.29709	MARS	2	5	41417	535	820	Temp 41F; Cloud 90; Wind 3; Rain; 30min break after 2hr survey due to rain	JRCurtis
1148	WODU	C	CV	A	U	N	Y	N		2	44.39698	-123.297086	MARS	2	5	41417	535	820	Temp 41F; Cloud 90; Wind 3; Rain; 30min break after 2hr survey due to rain	JRCurtis
1149	RWBL	S	S	A	M	Y	Y	N		1	44.396981	-123.296842	MARS	2	5	41417	535	820	Temp 41F; Cloud 90; Wind 3; Rain; 30min break after 2hr survey due to rain	JRCurtis
1150	MAWR	S	S	A	M	Y	N	N		1	44.397167	-123.296823	MARS	2	5	41417	535	820	Temp 41F; Cloud 90; Wind 3; Rain; 30min break after 2hr survey due to rain	JRCurtis
1151	WODU	C	CV	A	U	N	Y	N		1	44.39671	-123.296556	MARS	2	5	41417	535	820	Temp 41F; Cloud 90; Wind 3; Rain; 30min break after 2hr survey due to rain	JRCurtis
1152	RWBL	C	C	A	U	Y	Y	N		1	44.396689	-123.296387	MARS	2	5	41417	535	820	Temp 41F; Cloud 90; Wind 3; Rain; 30min break after 2hr survey due to rain	JRCurtis
1153	MAWR	S	S	A	M	Y	Y	N		1	44.396759	-123.296876	MARS	2	5	41417	535	820	Temp 41F; Cloud 90; Wind 3; Rain; 30min break after 2hr survey due to rain	JRCurtis
1154	MAWR	S	S	A	M	Y	Y	N		1	44.396772	-123.296078	MARS	2	5	41417	535	820	Temp 41F; Cloud 90; Wind 3; Rain; 30min break after 2hr survey due to rain	JRCurtis
1155	MAWR	S	S	A	M	N	Y	Y		1	44.39694	-123.296154	MARS	2	5	41417	535	820	Temp 41F; Cloud 90; Wind 3; Rain; 30min break after 2hr survey due to rain	JRCurtis
1156	MAWR	S	S	A	M	Y	N	N		1	44.397166	-123.295791	MARS	2	5	41417	535	820	Temp 41F; Cloud 90; Wind 3; Rain; 30min break after 2hr survey due to rain	JRCurtis
1157	RWBL	S	S	A	M	Y	Y	N		1	44.396805	-123.295814	MARS	2	5	41417	535	820	Temp 41F; Cloud 90; Wind 3; Rain; 30min break after 2hr survey due to rain	JRCurtis
1158	SOSP	S	S	A	M	Y	Y	N		1	44.396508	-123.296197	MARS	2	5	41417	535	820	Temp 41F; Cloud 90; Wind 3; Rain; 30min break after 2hr survey due to rain	JRCurtis
1159	YWAR	S	S	A	M	Y	Y	N		1	44.396619	-123.296107	MARS	2	5	41417	535	820	Temp 41F; Cloud 90; Wind 3; Rain; 30min break after 2hr survey due to rain	JRCurtis
1160	MODO	S	S	A	M	N	Y	N		1	44.396572	-123.295953	MARS	2	5	41417	535	820	Temp 41F; Cloud 90; Wind 3; Rain; 30min break after 2hr survey due to rain	JRCurtis
1161	MAWR	S	S	A	M	Y	Y	N		1	44.396605	-123.295724	MARS	2	5	41417	535	820	Temp 41F; Cloud 90; Wind 3; Rain; 30min break after 2hr survey due to rain	JRCurtis
1162	MAWR	S	S	A	M	Y	Y	N		1	44.39666	-123.295201	MARS	2	5	41417	535	820	Temp 41F; Cloud 90; Wind 3; Rain; 30min break after 2hr survey due to rain	JRCurtis
1163	RWBL	C	CV	A	U	Y	Y	N		2	44.396734	-123.295495	MARS	2	5	41417	535	820	Temp 41F; Cloud 90; Wind 3; Rain; 30min break after 2hr survey due to rain	JRCurtis
1164	SOSP	S	S	A	M	N	Y	N		1	44.396746	-123.295361	MARS	2	5	41417	535	820	Temp 41F; Cloud 90; Wind 3; Rain; 30min break after 2hr survey due to rain	JRCurtis
1165	RWBL	C	C	A	U	Y	Y	N		1	44.396735	-123.295256	MARS	2	5	41417	535	820	Temp 41F; Cloud 90; Wind 3; Rain; 30min break after 2hr survey due to rain	JRCurtis
1166	COYE	S	S	A	M	Y	Y	N		1	44.396771	-123.295156	MARS	2	5	41417	535	820	Temp 41F; Cloud 90; Wind 3; Rain; 30min break after 2hr survey due to rain	JRCurtis
1167	AMGO	C	CV	A	U	Y	Y	N		1	44.39695	-123.294943	MARS	2	5	41417	535	820	Temp 41F; Cloud 90; Wind 3; Rain; 30min break after 2hr survey due to rain	JRCurtis
1168	RWBL	C	CV	A	U	Y	N	N		1	44.397085	-123.295263	MARS	2	5	41417	535	820	Temp 41F; Cloud 90; Wind 3; Rain; 30min break after 2hr survey due to rain	JRCurtis
1169	MAWR	S	S	A	M	N	N	N		1	44.397189	-123.295143	MARS	2	5	41417	535	820	Temp 41F; Cloud 90; Wind 3; Rain; 30min break after 2hr survey due to rain	JRCurtis
1170	MAWR	S	SV	A	M	N	Y	U		1	44.396837	-123.294554	MARS	2	5	41417	535	820	Temp 41F; Cloud 90; Wind 3; Rain; 30min break after 2hr survey due to rain	JRCurtis
1171	RWBL	S	S	A	U	Y	Y	N		1	44.396645	-123.294284	MARS	2	5	41417	535	820	Temp 41F; Cloud 90; Wind 3; Rain; 30min break after 2hr survey due to rain	JRCurtis
1172	WODU	C	CV	A	U	N	Y	N		1	44.396412	-123.294482	MARS	2	5	41417	535	820	Temp 41F; Cloud 90; Wind 3; Rain; 30min break after 2hr survey due to rain	JRCurtis
1173	PBGR	C	CV	A	U	Y	Y	N		2	44.395876	-123.294409	MARS	2	5	41417	535	820	Temp 41F; Cloud 90; Wind 3; Rain; 30min break after 2hr survey due to rain	JRCurtis
1174	MAWR	S	S	A	M	Y	N	N		1	44.396964	-123.293727	MARS	2	5	41417	535	820	Temp 41F; Cloud 90; Wind 3; Rain; 30min break after 2hr survey due to rain	JRCurtis
1175	BHCO	C	C	A	U	N	N	N		1	44.396897	-123.293463	MARS	2	5	41417	535	820	Temp 41F; Cloud 90; Wind 3; Rain; 30min break after 2hr survey due to rain	JRCurtis
1176	SOSP	C	CV	A	U	N	Y	N		1	44.396775	-123.293706	MARS	2	5	41417	535	820	Temp 41F; Cloud 90; Wind 3; Rain; 30min break after 2hr survey due to rain	JRCurtis
1177	MAWR	S	S	A	M	Y	Y	N		1	44.396697	-123.293387	MARS	2	5	41417	535	820	Temp 41F; Cloud 90; Wind 3; Rain; 30min break after 2hr survey due to rain	JRCurtis
1178	COYE	S	S	A	M	N	Y	N		1	44.396482	-123.2937	MARS	2	5	41417	535	820	Temp 41F; Cloud 90; Wind 3; Rain; 30min break after 2hr survey due to rain	JRCurtis
1179	MAWR	S	S	A	M	Y	Y	N		1	44.396275	-123.293669	MARS	2	5	41417	535	820	Temp 41F; Cloud 90; Wind 3; Rain; 30min break after 2hr survey due to rain	JRCurtis
1180	AMGO	C	CV	A	U	N	Y	N		3	44.396722	-123.293347	MARS	2	5	41417	535	820	Temp 41F; Cloud 90; Wind 3; Rain; 30min break after 2hr survey due to rain	JRCurtis
1181	SPTO	S	S	A	M	Y	Y	N		1	44.396629	-123.293292	MARS	2	5	41417	535	820	Temp 41F; Cloud 90; Wind 3; Rain; 30min break after 2hr survey due to rain	JRCurtis
1182	SOSP	C	C	A	U	N	Y	U		1	44.39655	-123.293406	MARS	2	5	41417	535	820	Temp 41F; Cloud 90; Wind 3; Rain; 30min break after 2hr survey due to rain	JRCurtis
1183	SOSP	C	C	A	U	Y	Y	N		1	44.396576	-123.293252	MARS	2	5	41417	535	820	Temp 41F; Cloud 90; Wind 3; Rain; 30min break after 2hr survey due to rain	JRCurtis
1184	PUFI	S	S	A	M	Y	Y	N		1	44.396411	-123.293311	MARS	2	5	41417	535	820	Temp 41F; Cloud 90; Wind 3; Rain; 30min break after 2hr survey due to rain	JRCurtis
1185	COYE	C	C	A	U	Y	Y	N		1	44.395964	-123.293543	MARS	2	5	41417	535	820	Temp 41F; Cloud 90; Wind 3; Rain; 30min break after 2hr survey due to rain	JRCurtis
1186	MAWR	S	S	A	M	Y	Y	N		1	44.395924	-123.293777	MARS	2	5	41417	535	820	Temp 41F; Cloud 90; Wind 3; Rain; 30min break after 2hr survey due to rain	JRCurtis
1187	MAWR	S	S	A	M	Y	Y	N		1	44.395564	-123.293693	MARS	2	5	41417	535	820	Temp 41F; Cloud 90; Wind 3; Rain; 30min break after 2hr survey due to rain	JRCurtis
1188	RWBL	C	CV	A	U	Y	Y	N		2	44.395299	-123.293666	MARS	2	5	41417	535	820	Temp 41F; Cloud 90; Wind 3; Rain; 30min break after 2hr survey due to rain	JRCurtis
1189	MAWR	S	S	A	M	N	Y	N		1	44.395181	-123.293656	MARS	2	5	41417	535	820	Temp 41F; Cloud 90; Wind 3; Rain; 30min break after 2hr survey due to rain	JRCurtis
1190	RWBL	S	S	A	M	Y	Y	N		1	44.394951	-123.294128	MARS	2	5	41417	535	820	Temp 41F; Cloud 90; Wind 3; Rain; 30min break after 2hr survey due to rain	JRCurtis
1191	BAEA	V	VL	A	U	Y	Y	N		1	44.394908	-123.294472	MARS	2	5	41417	535	820	Temp 41F; Cloud 90; Wind 3; Rain; 30min break after 2hr survey due to rain	JRCurtis
1192	PBGR	S	S	A	M	Y	Y	N		1	44.394726	-123.294306	MARS	2	5	41417	535	820	Temp 41F; Cloud 90; Wind 3; Rain; 30min break after 2hr survey due to rain	JRCurtis
1193	MAWR	S	S	A	M	Y	N	N		1	44.394742	-123.293694	MARS	2	5	41417	535	820	Temp 41F; Cloud 90; Wind 3; Rain; 30min break after 2hr survey due to rain	JRCurtis
1194	AMRO	S	S	A	M	N	N	N		1	44.394617	-123.293728	MARS	2	5	41417	535	820	Temp 41F; Cloud 90; Wind 3; Rain; 30min break after 2hr survey due to rain	JRCurtis
1195	RWBL	S	S	A	M	Y	N	N		1	44.394466	-123.293777	MARS	2	5	41417	535	820	Temp 41F; Cloud 90; Wind 3; Rain; 30min break after 2hr survey due to rain	JRCurtis
1196	AMGO	C	CV	A	U	Y	N	N		2	44.39437	-123.293791	MARS	2	5	41417	535	820	Temp 41F; Cloud 90; Wind 3; Rain; 30min break after 2hr survey due to rain	JRCurtis
1197	WODU	C	CV	A	U	Y	Y	N		2	44.389835	-123.296737	MARS	2	5	41417	535	820	Temp 41F; Cloud 90; Wind 3; Rain; 30min break after 2hr survey due to rain	JRCurtis
1198	MALL	V	V	A	U	Y	Y	N		5	44.391125	-123.297105	MARS	2	5	41417	535	820	Temp 41F; Cloud 90; Wind 3; Rain; 30min break after 2hr survey due to rain	JRCurtis
1199	RWBL	C	CV	A	U	Y	Y	N		2	44.393154	-123.297856	MARS	2	5	41417	535	820	Temp 41F; Cloud 90; Wind 3; Rain; 30min break after 2hr survey due to rain	JRCurtis
1200	MALL	V	V	A	U	Y	Y	N		1	44.394305	-123.29528	MARS	2	5	41417	535	820	Temp 41F; Cloud 90; Wind 3; Rain; 30min break after 2hr survey due to rain	JRCurtis
1201	YWAR	C	C	A	M	Y	Y	N		1	44.549736	-123.248182	WILL	2	6	41418	542	1024	Temp 54F; Cloud 90; Wind 2-3; No precip	JRCurtis
1202	YWAR	S	S	A	M	Y	N	Y		1	44.549584	-123.248514	WILL	2	6	41418	542	1024	Temp 54F; Cloud 90; Wind 2-3; No precip	JRCurtis
1203	WAVI	S	S	A	M	Y	Y	N		1	44.549659	-123.248181	WILL	2	6	41418	542	1024	Temp 54F; Cloud 90; Wind 2-3; No precip	JRCurtis
1204	SOSP	S	S	A	M	Y	Y	N		1	44.549536	-123.248297	WILL	2	6	41418	542	1024	Temp 54F; Cloud 90; Wind 2-3; No precip	JRCurtis
1205	WIWA	S	S	A	M	N	Y	N		1	44.549599	-123.248231	WILL	2	6	41418	542	1024	Temp 54F; Cloud 90; Wind 2-3; No precip	JRCurtis
1206	AMRO	V	V	A	U	Y	N	N		1	44.549503	-123.248481	WILL	2	6	41418	542	1024	Temp 54F; Cloud 90; Wind 2-3; No precip	JRCurtis
1207	BUSH	C	CV	A	U	Y	N	N		3	44.549469	-123.248443	WILL	2	6	41418	542	1024	Temp 54F; Cloud 90; Wind 2-3; No precip	JRCurtis
1208	CEDW	C	CLV	A	U	Y	N	N		4	44.54938	-123.248501	WILL	2	6	41418	542	1024	Temp 54F; Cloud 90; Wind 2-3; No precip	JRCurtis
1209	AMRO	C	CV	A	U	Y	N	N		2	44.549377	-123.248355	WILL	2	6	41418	542	1024	Temp 54F; Cloud 90; Wind 2-3; No precip	JRCurtis
1210	BRCR	S	S	A	M	Y	N	N		1	44.549249	-123.248446	WILL	2	6	41418	542	1024	Temp 54F; Cloud 90; Wind 2-3; No precip	JRCurtis
1211	YWAR	S	S	A	M	N	Y	N		1	44.549336	-123.248085	WILL	2	6	41418	542	1024	Temp 54F; Cloud 90; Wind 2-3; No precip	JRCurtis
1212	AMRO	S	S	A	M	Y	Y	N		1	44.549445	-123.247831	WILL	2	6	41418	542	1024	Temp 54F; Cloud 90; Wind 2-3; No precip	JRCurtis
1213	WEWP	S	S	A	M	Y	Y	N		1	44.549498	-123.247469	WILL	2	6	41418	542	1024	Temp 54F; Cloud 90; Wind 2-3; No precip	JRCurtis
1214	SWTH	C	C	A	U	Y	N	N		1	44.549017	-123.248125	WILL	2	6	41418	542	1024	Temp 54F; Cloud 90; Wind 2-3; No precip	JRCurtis
1215	SWTH	S	S	A	M	Y	Y	N		1	44.549769	-123.247299	WILL	2	6	41418	542	1024	Temp 54F; Cloud 90; Wind 2-3; No precip	JRCurtis
1216	AMRO	S	S	A	M	Y	Y	N		1	44.549633	-123.247111	WILL	2	6	41418	542	1024	Temp 54F; Cloud 90; Wind 2-3; No precip	JRCurtis
1217	WIWA	S	S	A	M	Y	Y	N		1	44.549731	-123.247024	WILL	2	6	41418	542	1024	Temp 54F; Cloud 90; Wind 2-3; No precip	JRCurtis
1218	MODO	S	S	A	M	Y	Y	N		1	44.549833	-123.246829	WILL	2	6	41418	542	1024	Temp 54F; Cloud 90; Wind 2-3; No precip	JRCurtis
1219	CEDW	C	CLV	A	U	Y	Y	N		4	44.549489	-123.246899	WILL	2	6	41418	542	1024	Temp 54F; Cloud 90; Wind 2-3; No precip	JRCurtis
1220	WAVI	S	S	A	M	Y	Y	N		1	44.549631	-123.246708	WILL	2	6	41418	542	1024	Temp 54F; Cloud 90; Wind 2-3; No precip	JRCurtis
1221	SOSP	S	S	A	M	Y	Y	N		1	44.549685	-123.246514	WILL	2	6	41418	542	1024	Temp 54F; Cloud 90; Wind 2-3; No precip	JRCurtis
1222	SOSP	S	S	A	M	Y	Y	Y		1	44.549551	-123.246353	WILL	2	6	41418	542	1024	Temp 54F; Cloud 90; Wind 2-3; No precip	JRCurtis
1223	CEDW	C	CLV	A	U	Y	Y	N		5	44.549605	-123.246345	WILL	2	6	41418	542	1024	Temp 54F; Cloud 90; Wind 2-3; No precip	JRCurtis
1224	WODU	C	CL	A	U	Y	N	N		1	44.550022	-123.24608	WILL	2	6	41418	542	1024	Temp 54F; Cloud 90; Wind 2-3; No precip	JRCurtis
1225	YWAR	S	S	A	M	Y	Y	U		1	44.549489	-123.246266	WILL	2	6	41418	542	1024	Temp 54F; Cloud 90; Wind 2-3; No precip	JRCurtis
1226	YWAR	S	S	AA	M	Y	Y	N		1	44.549385	-123.246194	WILL	2	6	41418	542	1024	Temp 54F; Cloud 90; Wind 2-3; No precip	JRCurtis
1227	SOSP	S	S	A	M	Y	Y	N		1	44.549502	-123.246644	WILL	2	6	41418	542	1024	Temp 54F; Cloud 90; Wind 2-3; No precip	JRCurtis
1228	COYE	C	CV	A	U	Y	Y	N		1	44.549595	-123.246628	WILL	2	6	41418	542	1024	Temp 54F; Cloud 90; Wind 2-3; No precip	JRCurtis
1229	BHGR	C	C	A	U	Y	Y	N		1	44.54944	-123.246753	WILL	2	6	41418	542	1024	Temp 54F; Cloud 90; Wind 2-3; No precip	JRCurtis
1230	WIWA	S	S	A	M	Y	Y	N		1	44.54944	-123.246536	WILL	2	6	41418	542	1024	Temp 54F; Cloud 90; Wind 2-3; No precip	JRCurtis
1231	WAVI	S	S	A	M	Y	Y	Y		1	44.54942	-123.246419	WILL	2	6	41418	542	1024	Temp 54F; Cloud 90; Wind 2-3; No precip	JRCurtis
1232	AMRO	C	C	A	U	Y	Y	N		1	44.549312	-123.246479	WILL	2	6	41418	542	1024	Temp 54F; Cloud 90; Wind 2-3; No precip	JRCurtis
1233	BHGR	S	SV	A	M	Y	Y	N		1	44.549406	-123.24602	WILL	2	6	41418	542	1024	Temp 54F; Cloud 90; Wind 2-3; No precip	JRCurtis
1234	BHGR	S	SV	A	M	Y	Y	Y		1	44.549292	-123.246288	WILL	2	6	41418	542	1024	Temp 54F; Cloud 90; Wind 2-3; No precip	JRCurtis
1235	MODO	S	S	A	M	Y	Y	N		1	44.549271	-123.246352	WILL	2	6	41418	542	1024	Temp 54F; Cloud 90; Wind 2-3; No precip	JRCurtis
1236	YWAR	S	S	A	M	Y	Y	N		1	44.549169	-123.246556	WILL	2	6	41418	542	1024	Temp 54F; Cloud 90; Wind 2-3; No precip	JRCurtis
1237	AMRO	S	S	A	M	N	Y	N		1	44.549259	-123.246614	WILL	2	6	41418	542	1024	Temp 54F; Cloud 90; Wind 2-3; No precip	JRCurtis
1238	AMCR	C	CV	A	U	Y	Y	N		1	44.549308	-123.246011	WILL	2	6	41418	542	1024	Temp 54F; Cloud 90; Wind 2-3; No precip	JRCurtis
1239	PSFL	C	C	A	U	N	Y	N		1	44.54921	-123.247239	WILL	2	6	41418	542	1024	Temp 54F; Cloud 90; Wind 2-3; No precip	JRCurtis
1240	SWTH	S	S	A	M	Y	Y	N		1	44.54926	-123.247555	WILL	2	6	41418	542	1024	Temp 54F; Cloud 90; Wind 2-3; No precip	JRCurtis
1241	BRCR	S	S	A	M	N	Y	N		1	44.549206	-123.247584	WILL	2	6	41418	542	1024	Temp 54F; Cloud 90; Wind 2-3; No precip	JRCurtis
1242	YWAR	S	S	A	M	Y	Y	N		1	44.549129	-123.247584	WILL	2	6	41418	542	1024	Temp 54F; Cloud 90; Wind 2-3; No precip	JRCurtis
1243	BUSH	C	C	A	U	N	N	N		1	44.549009	-123.247858	WILL	2	6	41418	542	1024	Temp 54F; Cloud 90; Wind 2-3; No precip	JRCurtis
1244	BHGR	C	C	A	U	Y	N	N		1	44.548863	-123.247891	WILL	2	6	41418	542	1024	Temp 54F; Cloud 90; Wind 2-3; No precip	JRCurtis
1245	BEWR	S	S	A	U	Y	N	N		1	44.54878	-123.247803	WILL	2	6	41418	542	1024	Temp 54F; Cloud 90; Wind 2-3; No precip	JRCurtis
1246	PUFI	S	S	A	M	N	Y	N		1	44.548906	-123.247275	WILL	2	6	41418	542	1024	Temp 54F; Cloud 90; Wind 2-3; No precip	JRCurtis
1247	BHGR	S	S	A	M	Y	Y	N		1	44.548989	-123.247396	WILL	2	6	41418	542	1024	Temp 54F; Cloud 90; Wind 2-3; No precip	JRCurtis
1248	YWAR	C	C	A	U	Y	Y	N		1	44.548939	-123.246979	WILL	2	6	41418	542	1024	Temp 54F; Cloud 90; Wind 2-3; No precip	JRCurtis
1249	YWAR	S	S	A	M	Y	Y	N		1	44.548993	-123.246863	WILL	2	6	41418	542	1024	Temp 54F; Cloud 90; Wind 2-3; No precip	JRCurtis
1250	SOSP	S	S	A	M	Y	Y	N		1	44.549011	-123.246659	WILL	2	6	41418	542	1024	Temp 54F; Cloud 90; Wind 2-3; No precip	JRCurtis
1251	AMRO	C	C	A	U	Y	Y	N		1	44.549047	-123.246618	WILL	2	6	41418	542	1024	Temp 54F; Cloud 90; Wind 2-3; No precip	JRCurtis
1252	WIWA	S	SV	A	M	Y	Y	N		1	44.549035	-123.246454	WILL	2	6	41418	542	1024	Temp 54F; Cloud 90; Wind 2-3; No precip	JRCurtis
1253	WAVI	S	S	A	M	Y	Y	N		1	44.548958	-123.246347	WILL	2	6	41418	542	1024	Temp 54F; Cloud 90; Wind 2-3; No precip	JRCurtis
1254	BCCH	S	S	A	M	Y	Y	N		1	44.549168	-123.245973	WILL	2	6	41418	542	1024	Temp 54F; Cloud 90; Wind 2-3; No precip	JRCurtis
1255	BCCH	C	C	A	U	Y	Y	N		1	44.549084	-123.246064	WILL	2	6	41418	542	1024	Temp 54F; Cloud 90; Wind 2-3; No precip	JRCurtis
1256	BHCO	S	S	A	M	Y	Y	N		1	44.54904	-123.245793	WILL	2	6	41418	542	1024	Temp 54F; Cloud 90; Wind 2-3; No precip	JRCurtis
1257	YWAR	S	S	A	M	Y	Y	Y		1	44.548921	-123.245818	WILL	2	6	41418	542	1024	Temp 54F; Cloud 90; Wind 2-3; No precip	JRCurtis
1258	YWAR	S	S	A	M	Y	Y	N		1	44.548817	-123.245771	WILL	2	6	41418	542	1024	Temp 54F; Cloud 90; Wind 2-3; No precip	JRCurtis
1259	BRCR	S	S	A	M	Y	Y	N		1	44.548868	-123.245659	WILL	2	6	41418	542	1024	Temp 54F; Cloud 90; Wind 2-3; No precip	JRCurtis
1260	SOSP	S	S	A	M	Y	Y	N		1	44.548907	-123.245551	WILL	2	6	41418	542	1024	Temp 54F; Cloud 90; Wind 2-3; No precip	JRCurtis
1261	AMRO	S	S	A	M	Y	Y	N		1	44.549035	-123.245477	WILL	2	6	41418	542	1024	Temp 54F; Cloud 90; Wind 2-3; No precip	JRCurtis
1262	WEWP	S	S	A	M	Y	Y	U		1	44.54891	-123.245351	WILL	2	6	41418	542	1024	Temp 54F; Cloud 90; Wind 2-3; No precip	JRCurtis
1263	BHGR	S	S	A	M	Y	Y	N		1	44.548797	-123.245417	WILL	2	6	41418	542	1024	Temp 54F; Cloud 90; Wind 2-3; No precip	JRCurtis
1264	SPTO	S	S	A	M	Y	Y	N		1	44.548727	-123.245804	WILL	2	6	41418	542	1024	Temp 54F; Cloud 90; Wind 2-3; No precip	JRCurtis
1265	COYE	V	V	A	P	Y	Y	N		1	44.548652	-123.245739	WILL	2	6	41418	542	1024	Temp 54F; Cloud 90; Wind 2-3; No precip	JRCurtis
1266	WEWP	S	S	A	M	Y	Y	N		1	44.548371	-123.245428	WILL	2	6	41418	542	1024	Temp 54F; Cloud 90; Wind 2-3; No precip	JRCurtis
1267	SWTH	C	C	A	U	Y	Y	N		1	44.548637	-123.24617	WILL	2	6	41418	542	1024	Temp 54F; Cloud 90; Wind 2-3; No precip	JRCurtis
1268	YWAR	S	S	A	M	Y	Y	N		1	44.548488	-123.246211	WILL	2	6	41418	542	1024	Temp 54F; Cloud 90; Wind 2-3; No precip	JRCurtis
1269	SOSP	S	S	A	M	Y	N	N		1	44.54868	-123.24712	WILL	2	6	41418	542	1024	Temp 54F; Cloud 90; Wind 2-3; No precip	JRCurtis
1270	SOSP	S	S	A	M	Y	N	N		1	44.548445	-123.247031	WILL	2	6	41418	542	1024	Temp 54F; Cloud 90; Wind 2-3; No precip	JRCurtis
1271	SPTO	S	SV	A	M	Y	N	N		1	44.548533	-123.247415	WILL	2	6	41418	542	1024	Temp 54F; Cloud 90; Wind 2-3; No precip	JRCurtis
1272	SPTO	S	SV	A	M	N	N	Y		1	44.548536	-123.24764	WILL	2	6	41418	542	1024	Temp 54F; Cloud 90; Wind 2-3; No precip	JRCurtis
1273	AMRO	C	C	A	U	Y	N	N		1	44.54839	-123.247677	WILL	2	6	41418	542	1024	Temp 54F; Cloud 90; Wind 2-3; No precip	JRCurtis
1274	SWTH	C	C	A	U	Y	Y	N		1	44.548456	-123.245932	WILL	2	6	41418	542	1024	Temp 54F; Cloud 90; Wind 2-3; No precip	JRCurtis
1275	SPTO	S	S	A	M	Y	Y	N		1	44.548349	-123.246069	WILL	2	6	41418	542	1024	Temp 54F; Cloud 90; Wind 2-3; No precip	JRCurtis
1276	YWAR	S	S	A	M	Y	Y	N		1	44.548133	-123.245502	WILL	2	6	41418	542	1024	Temp 54F; Cloud 90; Wind 2-3; No precip	JRCurtis
1277	YWAR	S	S	A	M	Y	N	N		1	44.547839	-123.246109	WILL	2	6	41418	542	1024	Temp 54F; Cloud 90; Wind 2-3; No precip	JRCurtis
1278	WAVI	S	S	A	M	Y	N	N		1	44.547946	-123.246352	WILL	2	6	41418	542	1024	Temp 54F; Cloud 90; Wind 2-3; No precip	JRCurtis
1279	DOWO	S	S	A	M	N	N	N		1	44.547878	-123.246409	WILL	2	6	41418	542	1024	Temp 54F; Cloud 90; Wind 2-3; No precip	JRCurtis
1280	WAVI	S	S	A	M	N	N	U		1	44.547649	-123.246095	WILL	2	6	41418	542	1024	Temp 54F; Cloud 90; Wind 2-3; No precip	JRCurtis
1281	WAVI	S	S	A	M	Y	Y	N		1	44.54856	-123.244654	WILL	2	6	41418	542	1024	Temp 54F; Cloud 90; Wind 2-3; No precip	JRCurtis
1282	COYE	S	S	A	M	N	N	N		1	44.547365	-123.24532	WILL	2	6	41418	542	1024	Temp 54F; Cloud 90; Wind 2-3; No precip	JRCurtis
1283	WAVI	S	S	A	M	Y	Y	U		1	44.54823	-123.244566	WILL	2	6	41418	542	1024	Temp 54F; Cloud 90; Wind 2-3; No precip	JRCurtis
1284	YWAR	S	S	A	M	Y	Y	N		1	44.548464	-123.244975	WILL	2	6	41418	542	1024	Temp 54F; Cloud 90; Wind 2-3; No precip	JRCurtis
1285	BHGR	S	S	A	M	Y	Y	N		1	44.548562	-123.245125	WILL	2	6	41418	542	1024	Temp 54F; Cloud 90; Wind 2-3; No precip	JRCurtis
1286	COME	C	CLV	A	U	Y	Y	N		2	44.548178	-123.243787	WILL	2	6	41418	542	1024	Temp 54F; Cloud 90; Wind 2-3; No precip	JRCurtis
1287	SOSP	S	S	A	M	Y	Y	N		1	44.547939	-123.244265	WILL	2	6	41418	542	1024	Temp 54F; Cloud 90; Wind 2-3; No precip	JRCurtis
1288	YWAR	S	S	A	M	Y	Y	N		1	44.547971	-123.244573	WILL	2	6	41418	542	1024	Temp 54F; Cloud 90; Wind 2-3; No precip	JRCurtis
1289	SWTH	S	S	A	M	Y	Y	N		1	44.547834	-123.244518	WILL	2	6	41418	542	1024	Temp 54F; Cloud 90; Wind 2-3; No precip	JRCurtis
1290	BHGR	S	S	A	M	Y	Y	Y		1	44.547936	-123.244086	WILL	2	6	41418	542	1024	Temp 54F; Cloud 90; Wind 2-3; No precip	JRCurtis
1291	SWTH	V	V	A	U	Y	Y	N		1	44.547883	-123.243777	WILL	2	6	41418	542	1024	Temp 54F; Cloud 90; Wind 2-3; No precip	JRCurtis
1292	SOSP	C	CV	J	U	Y	Y	N		4	44.547855	-123.243312	WILL	2	6	41418	542	1024	Temp 54F; Cloud 90; Wind 2-3; No precip	JRCurtis
1293	BHGR	S	S	A	M	Y	N	N		1	44.547748	-123.243411	WILL	2	6	41418	542	1024	Temp 54F; Cloud 90; Wind 2-3; No precip	JRCurtis
1294	AMGO	C	CLV	A	U	Y	Y	N		1	44.547797	-123.243656	WILL	2	6	41418	542	1024	Temp 54F; Cloud 90; Wind 2-3; No precip	JRCurtis
1295	WIWA	S	S	A	M	Y	Y	N		1	44.547859	-123.243902	WILL	2	6	41418	542	1024	Temp 54F; Cloud 90; Wind 2-3; No precip	JRCurtis
1296	WIWA	C	CV	A	U	Y	Y	N		1	44.547797	-123.243902	WILL	2	6	41418	542	1024	Temp 54F; Cloud 90; Wind 2-3; No precip	JRCurtis
1297	CEDW	C	CV	A	U	Y	Y	N		3	44.547666	-123.243855	WILL	2	6	41418	542	1024	Temp 54F; Cloud 90; Wind 2-3; No precip	JRCurtis
1298	SOSP	S	S	A	M	Y	Y	N		1	44.547677	-123.245354	WILL	2	6	41418	542	1024	Temp 54F; Cloud 90; Wind 2-3; No precip	JRCurtis
1299	MODO	S	S	A	M	Y	Y	N		1	44.547594	-123.243897	WILL	2	6	41418	542	1024	Temp 54F; Cloud 90; Wind 2-3; No precip	JRCurtis
1300	WIWA	S	S	A	M	Y	Y	N		1	44.547603	-123.244093	WILL	2	6	41418	542	1024	Temp 54F; Cloud 90; Wind 2-3; No precip	JRCurtis
1301	WAVI	S	S	A	M	Y	Y	N		1	44.547446	-123.243526	WILL	2	6	41418	542	1024	Temp 54F; Cloud 90; Wind 2-3; No precip	JRCurtis
1302	SPSA	C	CV	A	U	Y	N	N		1	44.547558	-123.242885	WILL	2	6	41418	542	1024	Temp 54F; Cloud 90; Wind 2-3; No precip	JRCurtis
1303	OSPR	C	CLV	A	U	Y	N	N		1	44.547484	-123.242377	WILL	2	6	41418	542	1024	Temp 54F; Cloud 90; Wind 2-3; No precip	JRCurtis
1304	SPSA	C	CV	A	U	Y	N	N		1	44.547227	-123.242825	WILL	2	6	41418	542	1024	Temp 54F; Cloud 90; Wind 2-3; No precip	JRCurtis
1305	BHCO	C	CLV	A	U	Y	N	N		1	44.546986	-123.24307	WILL	2	6	41418	542	1024	Temp 54F; Cloud 90; Wind 2-3; No precip	JRCurtis
1306	BHCO	C	CLV	A	U	Y	N	N		1	44.547517	-123.24537	WILL	2	6	41418	542	1024	Temp 54F; Cloud 90; Wind 2-3; No precip	JRCurtis
1307	AMRO	V	VP	A	P	Y	Y	N		2	44.547541	-123.245108	WILL	2	6	41418	542	1024	Temp 54F; Cloud 90; Wind 2-3; No precip	JRCurtis
1308	BHGR	S	S	A	M	Y	Y	N		1	44.547452	-123.24507	WILL	2	6	41418	542	1024	Temp 54F; Cloud 90; Wind 2-3; No precip	JRCurtis
1309	BHGR	S	S	A	M	Y	N	N		1	44.547157	-123.245227	WILL	2	6	41418	542	1024	Temp 54F; Cloud 90; Wind 2-3; No precip	JRCurtis
1310	MODO	S	S	A	M	Y	Y	N		1	44.54747	-123.244937	WILL	2	6	41418	542	1024	Temp 54F; Cloud 90; Wind 2-3; No precip	JRCurtis
1311	STJA	C	CV	A	U	Y	Y	N		2	44.547416	-123.244879	WILL	2	6	41418	542	1024	Temp 54F; Cloud 90; Wind 2-3; No precip	JRCurtis
1312	AMRO	C	CV	A	U	Y	Y	N		1	44.547322	-123.244683	WILL	2	6	41418	542	1024	Temp 54F; Cloud 90; Wind 2-3; No precip	JRCurtis
1313	SOSP	C	C	A	U	Y	Y	N		1	44.547331	-123.24432	WILL	2	6	41418	542	1024	Temp 54F; Cloud 90; Wind 2-3; No precip	JRCurtis
1314	RECR	C	CLV	A	U	Y	N	N		69	44.547089	-123.244927	WILL	2	6	41418	542	1024	Temp 54F; Cloud 90; Wind 2-3; No precip	JRCurtis
1315	PUFI	S	S	A	M	Y	N	N		1	44.547251	-123.245806	WILL	2	6	41418	542	1024	Temp 54F; Cloud 90; Wind 2-3; No precip	JRCurtis
1316	SOSP	S	S	A	M	Y	N	N		1	44.547212	-123.245669	WILL	2	6	41418	542	1024	Temp 54F; Cloud 90; Wind 2-3; No precip	JRCurtis
1317	TOWA	S	S	A	M	Y	N	N		1	44.547165	-123.245577	WILL	2	6	41418	542	1024	Temp 54F; Cloud 90; Wind 2-3; No precip	JRCurtis
1318	YWAR	S	S	A	M	Y	N	N		1	44.54709	-123.245535	WILL	2	6	41418	542	1024	Temp 54F; Cloud 90; Wind 2-3; No precip	JRCurtis
1319	AMRO	C	C	A	U	Y	N	N		1	44.547102	-123.245685	WILL	2	6	41418	542	1024	Temp 54F; Cloud 90; Wind 2-3; No precip	JRCurtis
1320	WEWP	S	S	A	M	N	N	N		1	44.546805	-123.245501	WILL	2	6	41418	542	1024	Temp 54F; Cloud 90; Wind 2-3; No precip	JRCurtis
1321	BCCH	C	C	A	U	Y	Y	N		1	44.547217	-123.243458	WILL	2	6	41418	542	1024	Temp 54F; Cloud 90; Wind 2-3; No precip	JRCurtis
1322	SOSP	S	S	A	M	Y	Y	N		1	44.547148	-123.243541	WILL	2	6	41418	542	1024	Temp 54F; Cloud 90; Wind 2-3; No precip	JRCurtis
1323	BUSH	C	CV	A	U	Y	Y	N		1	44.54694	-123.243499	WILL	2	6	41418	542	1024	Temp 54F; Cloud 90; Wind 2-3; No precip	JRCurtis
1324	YWAR	S	S	A	M	Y	Y	N		1	44.547269	-123.244033	WILL	2	6	41418	542	1024	Temp 54F; Cloud 90; Wind 2-3; No precip	JRCurtis
1325	OCWA	C	C	A	U	Y	N	N		1	44.546923	-123.242841	WILL	2	6	41418	542	1024	Temp 54F; Cloud 90; Wind 2-3; No precip	JRCurtis
1326	BHGR	S	SV	A	M	Y	Y	N		1	44.546529	-123.243405	WILL	2	6	41418	542	1024	Temp 54F; Cloud 90; Wind 2-3; No precip	JRCurtis
1327	WIWA	S	S	A	M	Y	N	N		1	44.546444	-123.243005	WILL	2	6	41418	542	1024	Temp 54F; Cloud 90; Wind 2-3; No precip	JRCurtis
1328	BCCH	S	S	A	M	Y	N	N		1	44.546364	-123.24283	WILL	2	6	41418	542	1024	Temp 54F; Cloud 90; Wind 2-3; No precip	JRCurtis
1329	WETA	C	C	A	U	Y	N	N		1	44.546114	-123.242742	WILL	2	6	41418	542	1024	Temp 54F; Cloud 90; Wind 2-3; No precip	JRCurtis
1330	SOSP	V	V	A	U	Y	N	N		1	44.546125	-123.243129	WILL	2	6	41418	542	1024	Temp 54F; Cloud 90; Wind 2-3; No precip	JRCurtis
1331	COYE	C	C	A	U	Y	Y	N		1	44.54632	-123.243608	WILL	2	6	41418	542	1024	Temp 54F; Cloud 90; Wind 2-3; No precip	JRCurtis
1332	COYE	S	S	A	M	Y	Y	N		1	44.546603	-123.24366	WILL	2	6	41418	542	1024	Temp 54F; Cloud 90; Wind 2-3; No precip	JRCurtis
1333	YWAR	S	S	A	M	Y	Y	N		1	44.546481	-123.243776	WILL	2	6	41418	542	1024	Temp 54F; Cloud 90; Wind 2-3; No precip	JRCurtis
1334	BRCR	S	S	A	M	Y	Y	N		1	44.546528	-123.244151	WILL	2	6	41418	542	1024	Temp 54F; Cloud 90; Wind 2-3; No precip	JRCurtis
1335	WIWA	S	S	A	M	Y	Y	N		1	44.546632	-123.243909	WILL	2	6	41418	542	1024	Temp 54F; Cloud 90; Wind 2-3; No precip	JRCurtis
1336	SOSP	S	S	A	M	Y	Y	N		1	44.546929	-123.244602	WILL	2	6	41418	542	1024	Temp 54F; Cloud 90; Wind 2-3; No precip	JRCurtis
1337	SOSP	S	S	A	M	Y	Y	Y		1	44.546807	-123.244318	WILL	2	6	41418	542	1024	Temp 54F; Cloud 90; Wind 2-3; No precip	JRCurtis
1338	SOSP	S	S	A	M	Y	N	N		1	44.546292	-123.244349	WILL	2	6	41418	542	1024	Temp 54F; Cloud 90; Wind 2-3; No precip	JRCurtis
1339	AMRO	V	V	A	U	Y	Y	N		1	44.546121	-123.243616	WILL	2	6	41418	542	1024	Temp 54F; Cloud 90; Wind 2-3; No precip	JRCurtis
1340	SOSP	C	C	A	U	Y	Y	N		1	44.546086	-123.243374	WILL	2	6	41418	542	1024	Temp 54F; Cloud 90; Wind 2-3; No precip	JRCurtis
1341	BRCR	C	C	A	U	Y	Y	N		1	44.54605	-123.243323	WILL	2	6	41418	542	1024	Temp 54F; Cloud 90; Wind 2-3; No precip	JRCurtis
1342	BCCH	C	C	A	U	Y	N	N		1	44.546015	-123.243157	WILL	2	6	41418	542	1024	Temp 54F; Cloud 90; Wind 2-3; No precip	JRCurtis
1343	AMRO	V	V	A	U	Y	Y	N		1	44.546067	-123.243595	WILL	2	6	41418	542	1024	Temp 54F; Cloud 90; Wind 2-3; No precip	JRCurtis
1344	SWTH	C	C	A	U	Y	Y	N		1	44.546002	-123.243441	WILL	2	6	41418	542	1024	Temp 54F; Cloud 90; Wind 2-3; No precip	JRCurtis
1345	SOSP	S	S	A	M	Y	Y	N		1	44.545963	-123.243453	WILL	2	6	41418	542	1024	Temp 54F; Cloud 90; Wind 2-3; No precip	JRCurtis
1346	YWAR	C	C	A	U	Y	Y	N		1	44.545925	-123.24349	WILL	2	6	41418	542	1024	Temp 54F; Cloud 90; Wind 2-3; No precip	JRCurtis
1347	BHGR	S	S	A	M	Y	N	Y		1	44.545684	-123.243069	WILL	2	6	41418	542	1024	Temp 54F; Cloud 90; Wind 2-3; No precip	JRCurtis
1348	WEWP	C	C	A	U	Y	Y	N		1	44.545598	-123.243235	WILL	2	6	41418	542	1024	Temp 54F; Cloud 90; Wind 2-3; No precip	JRCurtis
1349	SOSP	S	S	A	M	Y	Y	N		1	44.54577	-123.243435	WILL	2	6	41418	542	1024	Temp 54F; Cloud 90; Wind 2-3; No precip	JRCurtis
1350	YWAR	S	S	A	M	Y	Y	Y		1	44.545567	-123.243476	WILL	2	6	41418	542	1024	Temp 54F; Cloud 90; Wind 2-3; No precip	JRCurtis
1351	YWAR	S	S	A	M	Y	N	N		1	44.545488	-123.243101	WILL	2	6	41418	542	1024	Temp 54F; Cloud 90; Wind 2-3; No precip	JRCurtis
1352	YWAR	S	S	A	M	Y	N	N		1	44.545589	-123.242898	WILL	2	6	41418	542	1024	Temp 54F; Cloud 90; Wind 2-3; No precip	JRCurtis
1353	SOSP	S	S	A	M	Y	N	N		1	44.54553	-123.242702	WILL	2	6	41418	542	1024	Temp 54F; Cloud 90; Wind 2-3; No precip	JRCurtis
1354	SOSP	S	S	A	M	Y	N	N		1	44.545428	-123.243076	WILL	2	6	41418	542	1024	Temp 54F; Cloud 90; Wind 2-3; No precip	JRCurtis
1355	BCCH	S	S	A	M	Y	Y	N		1	44.545376	-123.243713	WILL	2	6	41418	542	1024	Temp 54F; Cloud 90; Wind 2-3; No precip	JRCurtis
1356	SOSP	S	S	A	M	Y	Y	N		1	44.545375	-123.244011	WILL	2	6	41418	542	1024	Temp 54F; Cloud 90; Wind 2-3; No precip	JRCurtis
1357	YWAR	S	S	A	M	Y	Y	N		1	44.545285	-123.243263	WILL	2	6	41418	542	1024	Temp 54F; Cloud 90; Wind 2-3; No precip	JRCurtis
1358	YWAR	S	S	A	M	Y	Y	Y		1	44.545201	-123.243479	WILL	2	6	41418	542	1024	Temp 54F; Cloud 90; Wind 2-3; No precip	JRCurtis
1359	SOSP	C	CV	A	U	Y	Y	N		1	44.544761	-123.24324	WILL	2	6	41418	542	1024	Temp 54F; Cloud 90; Wind 2-3; No precip	JRCurtis
1360	YWAR	S	S	A	M	Y	Y	N		1	44.544705	-123.243123	WILL	2	6	41418	542	1024	Temp 54F; Cloud 90; Wind 2-3; No precip	JRCurtis
1361	YWAR	S	S	A	M	Y	Y	Y		1	44.544677	-123.243398	WILL	2	6	41418	542	1024	Temp 54F; Cloud 90; Wind 2-3; No precip	JRCurtis
1362	SOSP	S	S	A	M	Y	Y	N		1	44.544674	-123.243568	WILL	2	6	41418	542	1024	Temp 54F; Cloud 90; Wind 2-3; No precip	JRCurtis
1363	BCCH	C	C	A	U	Y	Y	N		1	44.54435	-123.243375	WILL	2	6	41418	542	1024	Temp 54F; Cloud 90; Wind 2-3; No precip	JRCurtis
1364	YWAR	S	S	A	M	Y	Y	N		1	44.544317	-123.243642	WILL	2	6	41418	542	1024	Temp 54F; Cloud 90; Wind 2-3; No precip	JRCurtis
1365	SWTH	C	C	A	U	Y	Y	N		1	44.544279	-123.243267	WILL	2	6	41418	542	1024	Temp 54F; Cloud 90; Wind 2-3; No precip	JRCurtis
1366	YWAR	S	SV	A	M	Y	Y	N		1	44.544272	-123.243488	WILL	2	6	41418	542	1024	Temp 54F; Cloud 90; Wind 2-3; No precip	JRCurtis
1367	AMRO	S	S	A	M	Y	Y	N		1	44.544298	-123.243775	WILL	2	6	41418	542	1024	Temp 54F; Cloud 90; Wind 2-3; No precip	JRCurtis
1368	BHGR	S	S	A	M	Y	Y	N		1	44.544225	-123.24377	WILL	2	6	41418	542	1024	Temp 54F; Cloud 90; Wind 2-3; No precip	JRCurtis
1369	SPTO	C	CV	A	U	Y	Y	N		1	44.544232	-123.243626	WILL	2	6	41418	542	1024	Temp 54F; Cloud 90; Wind 2-3; No precip	JRCurtis
1370	SWTH	C	CV	A	U	Y	Y	N		1	44.544204	-123.243558	WILL	2	6	41418	542	1024	Temp 54F; Cloud 90; Wind 2-3; No precip	JRCurtis
1371	WIWA	S	S	A	M	Y	Y	Y		1	44.54421	-123.243254	WILL	2	6	41418	542	1024	Temp 54F; Cloud 90; Wind 2-3; No precip	JRCurtis
1372	YWAR	S	S	A	M	Y	Y	N		1	44.544162	-123.24327	WILL	2	6	41418	542	1024	Temp 54F; Cloud 90; Wind 2-3; No precip	JRCurtis
1373	WIWA	S	S	A	M	Y	N	N		1	44.544178	-123.242983	WILL	2	6	41418	542	1024	Temp 54F; Cloud 90; Wind 2-3; No precip	JRCurtis
1374	WAVI	S	S	A	M	Y	N	N		1	44.544118	-123.242996	WILL	2	6	41418	542	1024	Temp 54F; Cloud 90; Wind 2-3; No precip	JRCurtis
1375	RECR	C	C	A	U	Y	N	N		48	44.544017	-123.243016	WILL	2	6	41418	542	1024	Temp 54F; Cloud 90; Wind 2-3; No precip	JRCurtis
1376	BCCH	S	S	A	M	Y	Y	N		1	44.544091	-123.243137	WILL	2	6	41418	542	1024	Temp 54F; Cloud 90; Wind 2-3; No precip	JRCurtis
1377	SOSP	C	CV	A	U	Y	Y	N		1	44.544118	-123.243383	WILL	2	6	41418	542	1024	Temp 54F; Cloud 90; Wind 2-3; No precip	JRCurtis
1378	YWAR	S	SV	A	M	Y	Y	Y		1	44.544064	-123.243391	WILL	2	6	41418	542	1024	Temp 54F; Cloud 90; Wind 2-3; No precip	JRCurtis
1379	SOSP	S	SV	A	M	Y	Y	N		1	44.544004	-123.243416	WILL	2	6	41418	542	1024	Temp 54F; Cloud 90; Wind 2-3; No precip	JRCurtis
1380	YWAR	S	S	A	M	Y	Y	N		1	44.544004	-123.243782	WILL	2	6	41418	542	1024	Temp 54F; Cloud 90; Wind 2-3; No precip	JRCurtis
1381	YWAR	S	S	A	M	Y	Y	U		1	44.543879	-123.243698	WILL	2	6	41418	542	1024	Temp 54F; Cloud 90; Wind 2-3; No precip	JRCurtis
1382	YWAR	C	C	A	U	Y	Y	N		1	44.543852	-123.243556	WILL	2	6	41418	542	1024	Temp 54F; Cloud 90; Wind 2-3; No precip	JRCurtis
1383	WEWP	C	C	A	U	Y	N	N		1	44.543299	-123.244753	WILL	2	6	41418	542	1024	Temp 54F; Cloud 90; Wind 2-3; No precip	JRCurtis
1384	WAVI	S	S	A	M	Y	Y	N		1	44.54334	-123.243571	WILL	2	6	41418	542	1024	Temp 54F; Cloud 90; Wind 2-3; No precip	JRCurtis
1385	YWAR	S	SV	A	M	Y	Y	N		1	44.543309	-123.243941	WILL	2	6	41418	542	1024	Temp 54F; Cloud 90; Wind 2-3; No precip	JRCurtis
1386	YWAR	S	SV	A	M	Y	Y	Y		1	44.543125	-123.243741	WILL	2	6	41418	542	1024	Temp 54F; Cloud 90; Wind 2-3; No precip	JRCurtis
1387	SOSP	S	S	A	M	Y	Y	N		1	44.543086	-123.244178	WILL	2	6	41418	542	1024	Temp 54F; Cloud 90; Wind 2-3; No precip	JRCurtis
1388	SOSP	S	S	A	M	Y	Y	U		1	44.543057	-123.243757	WILL	2	6	41418	542	1024	Temp 54F; Cloud 90; Wind 2-3; No precip	JRCurtis
1389	WIWA	S	S	A	M	Y	Y	N		1	44.543047	-123.24394	WILL	2	6	41418	542	1024	Temp 54F; Cloud 90; Wind 2-3; No precip	JRCurtis
1390	SOSP	S	S	A	M	Y	Y	N		1	44.542878	-123.244048	WILL	2	6	41418	542	1024	Temp 54F; Cloud 90; Wind 2-3; No precip	JRCurtis
1391	YWAR	S	S	A	M	Y	Y	N		1	44.542773	-123.244272	WILL	2	6	41418	542	1024	Temp 54F; Cloud 90; Wind 2-3; No precip	JRCurtis
1392	WIWA	S	S	A	M	Y	Y	N		1	44.546991	-123.243322	WILL	2	6	41418	542	1024	Temp 54F; Cloud 90; Wind 2-3; No precip	JRCurtis
1393	EUCD	S	S	A	M	N	Y	N		1	44.576428	-123.304162	OAKW	2	7	41419	549	942	Temp 50F; Cloud 40; Wind 1; No precip	JRCurtis
1394	WAVI	S	S	A	M	Y	Y	N		1	44.576616	-123.303884	OAKW	2	7	41419	549	942	Temp 50F; Cloud 40; Wind 1; No precip	JRCurtis
1395	OSFL	S	S	A	M	Y	Y	N		1	44.576843	-123.303556	OAKW	2	7	41419	549	942	Temp 50F; Cloud 40; Wind 1; No precip	JRCurtis
1396	BHGR	C	C	A	U	Y	Y	N		1	44.57698	-123.303603	OAKW	2	7	41419	549	942	Temp 50F; Cloud 40; Wind 1; No precip	JRCurtis
1397	WESJ	C	C	A	U	N	Y	N		1	44.576962	-123.303724	OAKW	2	7	41419	549	942	Temp 50F; Cloud 40; Wind 1; No precip	JRCurtis
1398	BHGR	S	S	A	M	Y	Y	N		1	44.577064	-123.303516	OAKW	2	7	41419	549	942	Temp 50F; Cloud 40; Wind 1; No precip	JRCurtis
1399	AMGO	S	S	A	M	Y	Y	N		1	44.577087	-123.303703	OAKW	2	7	41419	549	942	Temp 50F; Cloud 40; Wind 1; No precip	JRCurtis
1400	RUHU	C	CV	A	U	Y	Y	N		1	44.577048	-123.303953	OAKW	2	7	41419	549	942	Temp 50F; Cloud 40; Wind 1; No precip	JRCurtis
1401	BEWR	S	S	A	M	Y	Y	N		1	44.57692	-123.303965	OAKW	2	7	41419	549	942	Temp 50F; Cloud 40; Wind 1; No precip	JRCurtis
1402	WIWA	S	S	A	M	Y	Y	N		1	44.576869	-123.303865	OAKW	2	7	41419	549	942	Temp 50F; Cloud 40; Wind 1; No precip	JRCurtis
1403	BRCR	C	C	A	U	Y	Y	N		1	44.576797	-123.304064	OAKW	2	7	41419	549	942	Temp 50F; Cloud 40; Wind 1; No precip	JRCurtis
1404	ACWO	C	C	A	U	Y	Y	N		2	44.576844	-123.304431	OAKW	2	7	41419	549	942	Temp 50F; Cloud 40; Wind 1; No precip	JRCurtis
1405	WBNU	C	C	A	U	Y	Y	N		1	44.576703	-123.304789	OAKW	2	7	41419	549	942	Temp 50F; Cloud 40; Wind 1; No precip	JRCurtis
1406	AMGO	C	C	A	U	Y	Y	N		3	44.576969	-123.304398	OAKW	2	7	41419	549	942	Temp 50F; Cloud 40; Wind 1; No precip	JRCurtis
1407	LEGO	C	C	A	U	Y	Y	N		1	44.577029	-123.304374	OAKW	2	7	41419	549	942	Temp 50F; Cloud 40; Wind 1; No precip	JRCurtis
1408	ACWO	C	CV	A	U	Y	Y	N		1	44.577047	-123.304203	OAKW	2	7	41419	549	942	Temp 50F; Cloud 40; Wind 1; No precip	JRCurtis
1409	BHGR	S	S	A	M	Y	Y	N		1	44.576911	-123.304081	OAKW	2	7	41419	549	942	Temp 50F; Cloud 40; Wind 1; No precip	JRCurtis
1410	WBNU	C	C	A	U	Y	Y	N		1	44.576958	-123.304107	OAKW	2	7	41419	549	942	Temp 50F; Cloud 40; Wind 1; No precip	JRCurtis
1411	HOFI	S	S	A	M	Y	Y	N		1	44.577091	-123.304487	OAKW	2	7	41419	549	942	Temp 50F; Cloud 40; Wind 1; No precip	JRCurtis
1412	AMRO	C	CV	A	U	Y	Y	N		1	44.577267	-123.304283	OAKW	2	7	41419	549	942	Temp 50F; Cloud 40; Wind 1; No precip	JRCurtis
1413	DEJU	C	CV	A	U	N	Y	N		1	44.57727	-123.304404	OAKW	2	7	41419	549	942	Temp 50F; Cloud 40; Wind 1; No precip	JRCurtis
1414	DEJU	C	C	A	U	N	Y	N		1	44.577272	-123.304621	OAKW	2	7	41419	549	942	Temp 50F; Cloud 40; Wind 1; No precip	JRCurtis
1415	LEGO	C	CV	A	U	N	Y	N		2	44.577627	-123.304323	OAKW	2	7	41419	549	942	Temp 50F; Cloud 40; Wind 1; No precip	JRCurtis
1416	WETA	S	S	A	M	Y	Y	Y		1	44.577147	-123.303774	OAKW	2	7	41419	549	942	Temp 50F; Cloud 40; Wind 1; No precip	JRCurtis
1417	WETA	S	S	A	M	Y	Y	N		1	44.577344	-123.303584	OAKW	2	7	41419	549	942	Temp 50F; Cloud 40; Wind 1; No precip	JRCurtis
1418	SWTH	C	C	A	U	Y	Y	N		1	44.577165	-123.30355	OAKW	2	7	41419	549	942	Temp 50F; Cloud 40; Wind 1; No precip	JRCurtis
1419	BRCR	S	S	A	M	Y	Y	N		1	44.577211	-123.303133	OAKW	2	7	41419	549	942	Temp 50F; Cloud 40; Wind 1; No precip	JRCurtis
1420	SPTO	C	C	A	U	Y	Y	N		1	44.577197	-123.303891	OAKW	2	7	41419	549	942	Temp 50F; Cloud 40; Wind 1; No precip	JRCurtis
1421	WIWA	S	S	A	M	Y	Y	N		1	44.577319	-123.303859	OAKW	2	7	41419	549	942	Temp 50F; Cloud 40; Wind 1; No precip	JRCurtis
1422	BUSH	C	C	A	U	Y	Y	N		1	44.577244	-123.304046	OAKW	2	7	41419	549	942	Temp 50F; Cloud 40; Wind 1; No precip	JRCurtis
1423	BHGR	S	S	A	M	N	Y	N		1	44.577402	-123.302997	OAKW	2	7	41419	549	942	Temp 50F; Cloud 40; Wind 1; No precip	JRCurtis
1424	EVGR	C	CLV	A	U	N	Y	N		1	44.577479	-123.304079	OAKW	2	7	41419	549	942	Temp 50F; Cloud 40; Wind 1; No precip	JRCurtis
1425	WIWA	C	CV	A	U	N	Y	N		2	44.577643	-123.304095	OAKW	2	7	41419	549	942	Temp 50F; Cloud 40; Wind 1; No precip	JRCurtis
1426	AMGO	C	CLV	A	U	N	Y	N		3	44.577807	-123.304066	OAKW	2	7	41419	549	942	Temp 50F; Cloud 40; Wind 1; No precip	JRCurtis
1427	DEJU	S	S	A	M	N	Y	N		1	44.57777	-123.303301	OAKW	2	7	41419	549	942	Temp 50F; Cloud 40; Wind 1; No precip	JRCurtis
1428	SPTO	C	C	A	U	Y	Y	N		1	44.577893	-123.302872	OAKW	2	7	41419	549	942	Temp 50F; Cloud 40; Wind 1; No precip	JRCurtis
1429	WESJ	C	C	A	U	N	Y	N		1	44.577743	-123.302726	OAKW	2	7	41419	549	942	Temp 50F; Cloud 40; Wind 1; No precip	JRCurtis
1430	CEDW	C	C	A	U	Y	Y	N		8	44.577758	-123.302516	OAKW	2	7	41419	549	942	Temp 50F; Cloud 40; Wind 1; No precip	JRCurtis
1431	OCWA	S	S	A	M	N	N	N		1	44.577755	-123.302116	OAKW	2	7	41419	549	942	Temp 50F; Cloud 40; Wind 1; No precip	JRCurtis
1432	WREN	S	S	A	M	Y	Y	N		1	44.577954	-123.302507	OAKW	2	7	41419	549	942	Temp 50F; Cloud 40; Wind 1; No precip	JRCurtis
1433	BADO	V	V	A	U	N	Y	N	POSS. SPOTTED OWL	1	44.577947	-123.302732	OAKW	2	7	41419	549	942	Temp 50F; Cloud 40; Wind 1; No precip	JRCurtis
1434	BADO	C	CV	J	U	N	Y	N	BARRED/SPOTTED HYBRIDS	2	44.577972	-123.302787	OAKW	2	7	41419	549	942	Temp 50F; Cloud 40; Wind 1; No precip	JRCurtis
1435	SPTO	C	CV	A	U	Y	Y	N		1	44.578198	-123.302684	OAKW	2	7	41419	549	942	Temp 50F; Cloud 40; Wind 1; No precip	JRCurtis
1436	BCCH	C	C	A	U	Y	Y	N		1	44.578137	-123.302543	OAKW	2	7	41419	549	942	Temp 50F; Cloud 40; Wind 1; No precip	JRCurtis
1437	DEJU	S	SV	A	M	Y	Y	N		1	44.578269	-123.302584	OAKW	2	7	41419	549	942	Temp 50F; Cloud 40; Wind 1; No precip	JRCurtis
1438	DEJU	S	S	A	M	Y	Y	U		1	44.577829	-123.302742	OAKW	2	7	41419	549	942	Temp 50F; Cloud 40; Wind 1; No precip	JRCurtis
1439	RBNU	C	C	A	U	Y	Y	N		1	44.578417	-123.302199	OAKW	2	7	41419	549	942	Temp 50F; Cloud 40; Wind 1; No precip	JRCurtis
1440	HOFI	C	CLV	A	U	N	Y	N		1	44.578193	-123.303223	OAKW	2	7	41419	549	942	Temp 50F; Cloud 40; Wind 1; No precip	JRCurtis
1441	RBSA	C	C	A	U	N	Y	N		1	44.578171	-123.303487	OAKW	2	7	41419	549	942	Temp 50F; Cloud 40; Wind 1; No precip	JRCurtis
1442	RBSA	C	C	A	U	Y	Y	N		1	44.578444	-123.302904	OAKW	2	7	41419	549	942	Temp 50F; Cloud 40; Wind 1; No precip	JRCurtis
1443	PUFI	S	SV	A	M	N	Y	Y		1	44.578464	-123.303364	OAKW	2	7	41419	549	942	Temp 50F; Cloud 40; Wind 1; No precip	JRCurtis
1444	SPTO	S	S	A	M	N	Y	N		1	44.578472	-123.303179	OAKW	2	7	41419	549	942	Temp 50F; Cloud 40; Wind 1; No precip	JRCurtis
1445	AMGO	C	CLV	A	U	N	Y	N		4	44.578439	-123.303604	OAKW	2	7	41419	549	942	Temp 50F; Cloud 40; Wind 1; No precip	JRCurtis
1446	SPTO	S	S	A	M	N	N	N		1	44.578395	-123.303914	OAKW	2	7	41419	549	942	Temp 50F; Cloud 40; Wind 1; No precip	JRCurtis
1447	SPTO	C	CV	A	U	N	N	N		1	44.578313	-123.303938	OAKW	2	7	41419	549	942	Temp 50F; Cloud 40; Wind 1; No precip	JRCurtis
1448	COHA	C	C	A	U	Y	N	N		1	44.578252	-123.304264	OAKW	2	7	41419	549	942	Temp 50F; Cloud 40; Wind 1; No precip	JRCurtis
1449	BCCH	C	C	A	U	Y	N	N		1	44.57809	-123.304482	OAKW	2	7	41419	549	942	Temp 50F; Cloud 40; Wind 1; No precip	JRCurtis
1450	BCCH	C	C	A	U	Y	N	N		2	44.578136	-123.304542	OAKW	2	7	41419	549	942	Temp 50F; Cloud 40; Wind 1; No precip	JRCurtis
1451	AMRO	S	S	A	M	N	N	N		1	44.578447	-123.304589	OAKW	2	7	41419	549	942	Temp 50F; Cloud 40; Wind 1; No precip	JRCurtis
1452	SPTO	S	S	A	M	Y	N	N		1	44.578396	-123.304803	OAKW	2	7	41419	549	942	Temp 50F; Cloud 40; Wind 1; No precip	JRCurtis
1453	STJA	S	S	A	M	N	N	N		1	44.578571	-123.304659	OAKW	2	7	41419	549	942	Temp 50F; Cloud 40; Wind 1; No precip	JRCurtis
1454	COHA	C	C	A	U	N	N	U		1	44.578681	-123.30504	OAKW	2	7	41419	549	942	Temp 50F; Cloud 40; Wind 1; No precip	JRCurtis
1455	OCWA	S	S	A	M	Y	N	N		1	44.578816	-123.304221	OAKW	2	7	41419	549	942	Temp 50F; Cloud 40; Wind 1; No precip	JRCurtis
1456	AMRO	C	C	A	U	Y	N	N		1	44.578588	-123.303955	OAKW	2	7	41419	549	942	Temp 50F; Cloud 40; Wind 1; No precip	JRCurtis
1457	BCCH	C	C	A	U	N	N	N		2	44.578856	-123.303936	OAKW	2	7	41419	549	942	Temp 50F; Cloud 40; Wind 1; No precip	JRCurtis
1458	CBCH	C	CV	A	U	N	Y	N		1	44.5786	-123.303445	OAKW	2	7	41419	549	942	Temp 50F; Cloud 40; Wind 1; No precip	JRCurtis
1459	PUFI	S	SV	A	M	Y	Y	N		1	44.578783	-123.303176	OAKW	2	7	41419	549	942	Temp 50F; Cloud 40; Wind 1; No precip	JRCurtis
1460	SWTH	S	S	A	M	Y	Y	N		1	44.578932	-123.303301	OAKW	2	7	41419	549	942	Temp 50F; Cloud 40; Wind 1; No precip	JRCurtis
1461	SPTO	C	CV	A	U	Y	Y	N		1	44.578815	-123.303006	OAKW	2	7	41419	549	942	Temp 50F; Cloud 40; Wind 1; No precip	JRCurtis
1462	AMRO	C	C	A	U	N	Y	N		1	44.57901	-123.302342	OAKW	2	7	41419	549	942	Temp 50F; Cloud 40; Wind 1; No precip	JRCurtis
1463	BCCH	S	S	A	M	Y	Y	N		1	44.57889	-123.301947	OAKW	2	7	41419	549	942	Temp 50F; Cloud 40; Wind 1; No precip	JRCurtis
1464	STJA	C	C	A	U	Y	Y	N		3	44.579239	-123.303718	OAKW	2	7	41419	549	942	Temp 50F; Cloud 40; Wind 1; No precip	JRCurtis
1465	RBSA	C	C	A	U	Y	Y	N		1	44.579025	-123.302122	OAKW	2	7	41419	549	942	Temp 50F; Cloud 40; Wind 1; No precip	JRCurtis
1466	BCCH	C	C	A	U	Y	Y	N		1	44.578929	-123.302047	OAKW	2	7	41419	549	942	Temp 50F; Cloud 40; Wind 1; No precip	JRCurtis
1467	SPTO	C	C	A	U	Y	N	N		1	44.579169	-123.301493	OAKW	2	7	41419	549	942	Temp 50F; Cloud 40; Wind 1; No precip	JRCurtis
1468	BHCO	C	CV	A	U	Y	Y	N		1	44.579118	-123.302018	OAKW	2	7	41419	549	942	Temp 50F; Cloud 40; Wind 1; No precip	JRCurtis
1469	SPTO	C	C	A	U	Y	N	N		1	44.57938	-123.301404	OAKW	2	7	41419	549	942	Temp 50F; Cloud 40; Wind 1; No precip	JRCurtis
1470	SWTH	S	S	A	M	Y	Y	N		1	44.579334	-123.302779	OAKW	2	7	41419	549	942	Temp 50F; Cloud 40; Wind 1; No precip	JRCurtis
1471	SWTH	S	S	A	M	N	Y	Y		1	44.579426	-123.303149	OAKW	2	7	41419	549	942	Temp 50F; Cloud 40; Wind 1; No precip	JRCurtis
1472	DEJU	C	CV	A	U	N	Y	N		1	44.579452	-123.302694	OAKW	2	7	41419	549	942	Temp 50F; Cloud 40; Wind 1; No precip	JRCurtis
1473	SPTO	V	V	A	U	N	Y	N		2	44.579409	-123.302649	OAKW	2	7	41419	549	942	Temp 50F; Cloud 40; Wind 1; No precip	JRCurtis
1474	CEDW	C	CV	A	U	Y	Y	N		3	44.579435	-123.302309	OAKW	2	7	41419	549	942	Temp 50F; Cloud 40; Wind 1; No precip	JRCurtis
1475	BRCR	S	S	A	M	Y	Y	N		1	44.579511	-123.302105	OAKW	2	7	41419	549	942	Temp 50F; Cloud 40; Wind 1; No precip	JRCurtis
1476	BTYW	S	S	A	M	Y	Y	Y		1	44.579666	-123.302865	OAKW	2	7	41419	549	942	Temp 50F; Cloud 40; Wind 1; No precip	JRCurtis
1477	BTYW	S	S	A	M	Y	Y	Y		1	44.579591	-123.301953	OAKW	2	7	41419	549	942	Temp 50F; Cloud 40; Wind 1; No precip	JRCurtis
1478	BTYW	S	S	A	M	Y	Y	Y		1	44.579724	-123.302526	OAKW	2	7	41419	549	942	Temp 50F; Cloud 40; Wind 1; No precip	JRCurtis
1479	WIWA	S	S	A	M	Y	Y	N		1	44.579427	-123.302839	OAKW	2	7	41419	549	942	Temp 50F; Cloud 40; Wind 1; No precip	JRCurtis
1480	DEJU	S	S	A	M	Y	Y	N		1	44.579297	-123.303058	OAKW	2	7	41419	549	942	Temp 50F; Cloud 40; Wind 1; No precip	JRCurtis
1481	BRCR	C	C	A	U	N	Y	N		1	44.579472	-123.303184	OAKW	2	7	41419	549	942	Temp 50F; Cloud 40; Wind 1; No precip	JRCurtis
1482	BHCO	S	S	A	M	Y	Y	N		1	44.579612	-123.303025	OAKW	2	7	41419	549	942	Temp 50F; Cloud 40; Wind 1; No precip	JRCurtis
1483	SPTO	C	C	A	U	N	Y	Y		1	44.579444	-123.302929	OAKW	2	7	41419	549	942	Temp 50F; Cloud 40; Wind 1; No precip	JRCurtis
1484	NOFL	C	C	A	U	Y	Y	N		1	44.579454	-123.303424	OAKW	2	7	41419	549	942	Temp 50F; Cloud 40; Wind 1; No precip	JRCurtis
1485	BRCR	S	S	A	M	N	Y	N		1	44.579532	-123.30348	OAKW	2	7	41419	549	942	Temp 50F; Cloud 40; Wind 1; No precip	JRCurtis
1486	HEWA	S	S	A	M	Y	Y	N		1	44.579748	-123.302856	OAKW	2	7	41419	549	942	Temp 50F; Cloud 40; Wind 1; No precip	JRCurtis
1487	BTYW	S	S	A	M	Y	Y	N		1	44.579928	-123.302382	OAKW	2	7	41419	549	942	Temp 50F; Cloud 40; Wind 1; No precip	JRCurtis
1488	SPTO	S	S	A	M	Y	Y	N		1	44.579834	-123.302816	OAKW	2	7	41419	549	942	Temp 50F; Cloud 40; Wind 1; No precip	JRCurtis
1489	RBNU	S	S	A	M	Y	Y	N		1	44.579819	-123.303101	OAKW	2	7	41419	549	942	Temp 50F; Cloud 40; Wind 1; No precip	JRCurtis
1490	WIWA	S	S	A	M	Y	Y	N		1	44.579884	-123.303006	OAKW	2	7	41419	549	942	Temp 50F; Cloud 40; Wind 1; No precip	JRCurtis
1491	SPTO	C	CV	A	U	Y	Y	N		1	44.579905	-123.302847	OAKW	2	7	41419	549	942	Temp 50F; Cloud 40; Wind 1; No precip	JRCurtis
1492	BHGR	S	S	A	M	N	Y	Y		1	44.579779	-123.303461	OAKW	2	7	41419	549	942	Temp 50F; Cloud 40; Wind 1; No precip	JRCurtis
1493	BHGR	S	S	A	M	N	Y	N		1	44.58	-123.303527	OAKW	2	7	41419	549	942	Temp 50F; Cloud 40; Wind 1; No precip	JRCurtis
1494	WETA	S	S	A	M	Y	Y	N		1	44.579843	-123.303416	OAKW	2	7	41419	549	942	Temp 50F; Cloud 40; Wind 1; No precip	JRCurtis
1495	BCCH	C	C	A	U	Y	Y	N		1	44.579918	-123.303607	OAKW	2	7	41419	549	942	Temp 50F; Cloud 40; Wind 1; No precip	JRCurtis
1496	OCWA	S	S	A	M	Y	Y	N		1	44.57995	-123.303722	OAKW	2	7	41419	549	942	Temp 50F; Cloud 40; Wind 1; No precip	JRCurtis
1497	WETA	S	S	A	M	N	Y	Y		1	44.580226	-123.303223	OAKW	2	7	41419	549	942	Temp 50F; Cloud 40; Wind 1; No precip	JRCurtis
1498	EVGR	C	C	A	U	Y	Y	N		1	44.579984	-123.302717	OAKW	2	7	41419	549	942	Temp 50F; Cloud 40; Wind 1; No precip	JRCurtis
1499	DEJU	S	S	A	M	Y	Y	N		1	44.579892	-123.302582	OAKW	2	7	41419	549	942	Temp 50F; Cloud 40; Wind 1; No precip	JRCurtis
1500	DEJU	C	C	A	U	Y	Y	N		1	44.579899	-123.302672	OAKW	2	7	41419	549	942	Temp 50F; Cloud 40; Wind 1; No precip	JRCurtis
1501	SPTO	C	CV	A	U	Y	Y	N		1	44.57985	-123.302316	OAKW	2	7	41419	549	942	Temp 50F; Cloud 40; Wind 1; No precip	JRCurtis
1502	DEJU	C	C	A	U	Y	Y	N		1	44.579929	-123.302102	OAKW	2	7	41419	549	942	Temp 50F; Cloud 40; Wind 1; No precip	JRCurtis
1503	DEJU	S	S	A	M	Y	Y	N		1	44.579972	-123.302142	OAKW	2	7	41419	549	942	Temp 50F; Cloud 40; Wind 1; No precip	JRCurtis
1504	HEWA	S	S	A	M	Y	Y	N		1	44.580117	-123.302408	OAKW	2	7	41419	549	942	Temp 50F; Cloud 40; Wind 1; No precip	JRCurtis
1505	WETA	S	S	A	M	Y	Y	N		1	44.579987	-123.301707	OAKW	2	7	41419	549	942	Temp 50F; Cloud 40; Wind 1; No precip	JRCurtis
1506	SPTO	S	S	A	M	Y	Y	N		1	44.579873	-123.301662	OAKW	2	7	41419	549	942	Temp 50F; Cloud 40; Wind 1; No precip	JRCurtis
1507	SPTO	C	C	A	U	Y	Y	N		1	44.579713	-123.301431	OAKW	2	7	41419	549	942	Temp 50F; Cloud 40; Wind 1; No precip	JRCurtis
1508	BHGR	S	S	A	M	Y	Y	N		1	44.579742	-123.301206	OAKW	2	7	41419	549	942	Temp 50F; Cloud 40; Wind 1; No precip	JRCurtis
1509	SWTH	S	S	A	M	Y	N	N		1	44.580022	-123.300623	OAKW	2	7	41419	549	942	Temp 50F; Cloud 40; Wind 1; No precip	JRCurtis
1510	RBNU	S	S	A	M	Y	Y	N		1	44.580179	-123.300688	OAKW	2	7	41419	549	942	Temp 50F; Cloud 40; Wind 1; No precip	JRCurtis
1511	SPTO	S	S	A	M	Y	Y	N		1	44.580252	-123.301469	OAKW	2	7	41419	549	942	Temp 50F; Cloud 40; Wind 1; No precip	JRCurtis
1512	SPTO	S	S	A	M	Y	Y	N		1	44.58031	-123.301169	OAKW	2	7	41419	549	942	Temp 50F; Cloud 40; Wind 1; No precip	JRCurtis
1513	SPTO	S	S	A	M	Y	Y	U		1	44.580417	-123.30134	OAKW	2	7	41419	549	942	Temp 50F; Cloud 40; Wind 1; No precip	JRCurtis
1514	BRCR	S	S	A	M	Y	Y	N		1	44.580474	-123.3012	OAKW	2	7	41419	549	942	Temp 50F; Cloud 40; Wind 1; No precip	JRCurtis
1515	BCCH	C	C	A	U	Y	Y	N		2	44.580546	-123.30115	OAKW	2	7	41419	549	942	Temp 50F; Cloud 40; Wind 1; No precip	JRCurtis
1516	AMGO	C	C	A	U	Y	Y	N		1	44.580768	-123.300931	OAKW	2	7	41419	549	942	Temp 50F; Cloud 40; Wind 1; No precip	JRCurtis
1517	AMRO	C	CV	A	U	N	Y	N		1	44.580888	-123.301627	OAKW	2	7	41419	549	942	Temp 50F; Cloud 40; Wind 1; No precip	JRCurtis
1518	DEJU	C	CV	A	U	N	Y	N		1	44.580379	-123.301929	OAKW	2	7	41419	549	942	Temp 50F; Cloud 40; Wind 1; No precip	JRCurtis
1519	BTYW	S	S	A	M	Y	Y	N		1	44.58068	-123.301751	OAKW	2	7	41419	549	942	Temp 50F; Cloud 40; Wind 1; No precip	JRCurtis
1520	SPTO	C	CV	A	U	Y	Y	N		1	44.580834	-123.301727	OAKW	2	7	41419	549	942	Temp 50F; Cloud 40; Wind 1; No precip	JRCurtis
1521	DOWO	C	CV	A	U	Y	Y	N		1	44.580822	-123.302246	OAKW	2	7	41419	549	942	Temp 50F; Cloud 40; Wind 1; No precip	JRCurtis
1522	DOWO	S	SV	A	M	Y	Y	U		1	44.580851	-123.302087	OAKW	2	7	41419	549	942	Temp 50F; Cloud 40; Wind 1; No precip	JRCurtis
1523	WETA	C	C	A	U	Y	Y	N		1	44.580672	-123.302276	OAKW	2	7	41419	549	942	Temp 50F; Cloud 40; Wind 1; No precip	JRCurtis
1524	SPTO	C	C	A	U	Y	Y	N		1	44.58081	-123.302506	OAKW	2	7	41419	549	942	Temp 50F; Cloud 40; Wind 1; No precip	JRCurtis
1525	WETA	S	S	A	M	Y	Y	N		1	44.580792	-123.302676	OAKW	2	7	41419	549	942	Temp 50F; Cloud 40; Wind 1; No precip	JRCurtis
1526	SWTH	S	S	A	M	Y	Y	N		1	44.580599	-123.302775	OAKW	2	7	41419	549	942	Temp 50F; Cloud 40; Wind 1; No precip	JRCurtis
1527	BTYW	S	S	A	M	Y	Y	N		1	44.580531	-123.302705	OAKW	2	7	41419	549	942	Temp 50F; Cloud 40; Wind 1; No precip	JRCurtis
1528	PAWR	C	C	A	U	Y	Y	N		1	44.580571	-123.3025	OAKW	2	7	41419	549	942	Temp 50F; Cloud 40; Wind 1; No precip	JRCurtis
1529	BRCR	S	S	A	M	Y	Y	N		1	44.580439	-123.302379	OAKW	2	7	41419	549	942	Temp 50F; Cloud 40; Wind 1; No precip	JRCurtis
1530	BRCR	C	C	A	U	Y	Y	N		1	44.580364	-123.302239	OAKW	2	7	41419	549	942	Temp 50F; Cloud 40; Wind 1; No precip	JRCurtis
1531	BCCH	C	CV	A	U	Y	Y	N		1	44.580547	-123.30327	OAKW	2	7	41419	549	942	Temp 50F; Cloud 40; Wind 1; No precip	JRCurtis
1532	DEJU	C	CV	A	U	Y	Y	N		2	44.580422	-123.303359	OAKW	2	7	41419	549	942	Temp 50F; Cloud 40; Wind 1; No precip	JRCurtis
1533	SWTH	C	CV	A	U	Y	Y	N		1	44.580411	-123.303474	OAKW	2	7	41419	549	942	Temp 50F; Cloud 40; Wind 1; No precip	JRCurtis
1534	AMRO	C	CV	A	U	N	Y	N		1	44.580579	-123.30357	OAKW	2	7	41419	549	942	Temp 50F; Cloud 40; Wind 1; No precip	JRCurtis
1535	BRCR	S	S	A	M	N	Y	N		1	44.580478	-123.303924	OAKW	2	7	41419	549	942	Temp 50F; Cloud 40; Wind 1; No precip	JRCurtis
1536	WETA	S	S	A	M	Y	Y	N		1	44.580083	-123.303392	OAKW	2	7	41419	549	942	Temp 50F; Cloud 40; Wind 1; No precip	JRCurtis
1537	DEJU	C	CV	A	U	Y	Y	N		2	44.580952	-123.302183	OAKW	2	7	41419	549	942	Temp 50F; Cloud 40; Wind 1; No precip	JRCurtis
1538	SPTO	C	C	A	U	Y	Y	N		1	44.580896	-123.302427	OAKW	2	7	41419	549	942	Temp 50F; Cloud 40; Wind 1; No precip	JRCurtis
1539	SPTO	C	C	A	U	Y	Y	N		1	44.580906	-123.302842	OAKW	2	7	41419	549	942	Temp 50F; Cloud 40; Wind 1; No precip	JRCurtis
1540	AMRO	V	V	A	U	Y	Y	N		2	44.581169	-123.301788	OAKW	2	7	41419	549	942	Temp 50F; Cloud 40; Wind 1; No precip	JRCurtis
1541	BRCR	S	S	A	M	Y	Y	N		1	44.581236	-123.302231	OAKW	2	7	41419	549	942	Temp 50F; Cloud 40; Wind 1; No precip	JRCurtis
1542	AMCR	C	C	A	U	Y	Y	N		1	44.581243	-123.302534	OAKW	2	7	41419	549	942	Temp 50F; Cloud 40; Wind 1; No precip	JRCurtis
1543	PSFL	S	S	A	M	Y	Y	N		1	44.581238	-123.302709	OAKW	2	7	41419	549	942	Temp 50F; Cloud 40; Wind 1; No precip	JRCurtis
1544	AMRO	C	C	A	U	Y	Y	N		1	44.581215	-123.303293	OAKW	2	7	41419	549	942	Temp 50F; Cloud 40; Wind 1; No precip	JRCurtis
1545	PAWR	S	S	A	M	Y	Y	N		1	44.581357	-123.302329	OAKW	2	7	41419	549	942	Temp 50F; Cloud 40; Wind 1; No precip	JRCurtis
1546	PAWR	S	S	A	M	Y	Y	N		1	44.581431	-123.3014	OAKW	2	7	41419	549	942	Temp 50F; Cloud 40; Wind 1; No precip	JRCurtis
1547	AMRO	C	CV	A	U	Y	Y	N		1	44.58124	-123.303593	OAKW	2	7	41419	549	942	Temp 50F; Cloud 40; Wind 1; No precip	JRCurtis
1548	DEJU	C	CV	A	U	Y	Y	N		1	44.581308	-123.303589	OAKW	2	7	41419	549	942	Temp 50F; Cloud 40; Wind 1; No precip	JRCurtis
1549	BHCO	C	C	A	U	N	Y	N		1	44.581339	-123.303895	OAKW	2	7	41419	549	942	Temp 50F; Cloud 40; Wind 1; No precip	JRCurtis
1550	SPTO	S	S	A	M	N	N	N		1	44.581449	-123.304134	OAKW	2	7	41419	549	942	Temp 50F; Cloud 40; Wind 1; No precip	JRCurtis
1551	BCCH	C	C	A	U	N	N	N		1	44.581545	-123.30415	OAKW	2	7	41419	549	942	Temp 50F; Cloud 40; Wind 1; No precip	JRCurtis
1552	WESJ	C	C	A	U	N	Y	N		1	44.581433	-123.303554	OAKW	2	7	41419	549	942	Temp 50F; Cloud 40; Wind 1; No precip	JRCurtis
1553	DEJU	C	CV	A	U	Y	Y	N		1	44.581519	-123.303475	OAKW	2	7	41419	549	942	Temp 50F; Cloud 40; Wind 1; No precip	JRCurtis
1554	PAWR	S	S	A	M	Y	Y	Y		1	44.581921	-123.301467	OAKW	2	7	41419	549	942	Temp 50F; Cloud 40; Wind 1; No precip	JRCurtis
1555	PAWR	S	S	A	M	N	Y	Y		1	44.581693	-123.302256	OAKW	2	7	41419	549	942	Temp 50F; Cloud 40; Wind 1; No precip	JRCurtis
1556	DOWO	C	CV	A	U	Y	Y	N		1	44.581619	-123.30334	OAKW	2	7	41419	549	942	Temp 50F; Cloud 40; Wind 1; No precip	JRCurtis
1557	PSFL	S	S	A	M	Y	Y	N		1	44.581597	-123.30364	OAKW	2	7	41419	549	942	Temp 50F; Cloud 40; Wind 1; No precip	JRCurtis
1558	SPTO	C	CV	A	N	Y	Y	N		2	44.581651	-123.303556	OAKW	2	7	41419	549	942	Temp 50F; Cloud 40; Wind 1; No precip	JRCurtis
1559	SPTO	S	S	A	M	N	Y	N		1	44.581765	-123.303626	OAKW	2	7	41419	549	942	Temp 50F; Cloud 40; Wind 1; No precip	JRCurtis
1560	EVGR	C	C	A	U	Y	Y	N		1	44.581793	-123.303701	OAKW	2	7	41419	549	942	Temp 50F; Cloud 40; Wind 1; No precip	JRCurtis
1561	DEJU	V	V	A	U	Y	Y	N		1	44.58168	-123.303171	OAKW	2	7	41419	549	942	Temp 50F; Cloud 40; Wind 1; No precip	JRCurtis
1562	SPTO	C	CV	A	U	Y	Y	N		1	44.581691	-123.303096	OAKW	2	7	41419	549	942	Temp 50F; Cloud 40; Wind 1; No precip	JRCurtis
1563	DEJU	C	CV	A	U	Y	Y	N		1	44.581667	-123.303018	OAKW	2	7	41419	549	942	Temp 50F; Cloud 40; Wind 1; No precip	JRCurtis
1564	PAWR	S	SV	A	M	Y	Y	Y		1	44.581739	-123.302421	OAKW	2	7	41419	549	942	Temp 50F; Cloud 40; Wind 1; No precip	JRCurtis
1565	PAWR	S	SV	A	M	Y	Y	Y		1	44.582107	-123.302538	OAKW	2	7	41419	549	942	Temp 50F; Cloud 40; Wind 1; No precip	JRCurtis
1566	RBNU	C	C	A	U	Y	Y	N		1	44.582053	-123.302598	OAKW	2	7	41419	549	942	Temp 50F; Cloud 40; Wind 1; No precip	JRCurtis
1567	SWTH	S	S	A	M	Y	Y	N		1	44.581829	-123.302202	OAKW	2	7	41419	549	942	Temp 50F; Cloud 40; Wind 1; No precip	JRCurtis
1568	DEJU	S	SV	A	M	Y	Y	N		1	44.582019	-123.301983	OAKW	2	7	41419	549	942	Temp 50F; Cloud 40; Wind 1; No precip	JRCurtis
1569	PAWR	S	SV	A	M	Y	Y	Y		1	44.581835	-123.301492	OAKW	2	7	41419	549	942	Temp 50F; Cloud 40; Wind 1; No precip	JRCurtis
1570	PAWR	S	SV	A	M	Y	Y	Y		1	44.582227	-123.301624	OAKW	2	7	41419	549	942	Temp 50F; Cloud 40; Wind 1; No precip	JRCurtis
1571	SPTO	C	C	A	U	Y	Y	N		1	44.582185	-123.301644	OAKW	2	7	41419	549	942	Temp 50F; Cloud 40; Wind 1; No precip	JRCurtis
1572	DEJU	C	CV	A	U	Y	Y	N		1	44.582137	-123.301919	OAKW	2	7	41419	549	942	Temp 50F; Cloud 40; Wind 1; No precip	JRCurtis
1573	ANHU	V	FV	A	U	N	Y	N		2	44.582013	-123.301688	OAKW	2	7	41419	549	942	Temp 50F; Cloud 40; Wind 1; No precip	JRCurtis
1574	PUFI	S	S	A	M	N	Y	N		1	44.58237	-123.30168	OAKW	2	7	41419	549	942	Temp 50F; Cloud 40; Wind 1; No precip	JRCurtis
1575	BHGR	S	S	A	M	Y	Y	N		1	44.58231	-123.301509	OAKW	2	7	41419	549	942	Temp 50F; Cloud 40; Wind 1; No precip	JRCurtis
1576	SPTO	S	S	A	M	Y	Y	N		1	44.582186	-123.301159	OAKW	2	7	41419	549	942	Temp 50F; Cloud 40; Wind 1; No precip	JRCurtis
1577	RBNU	C	C	A	U	Y	Y	N		1	44.582515	-123.30116	OAKW	2	7	41419	549	942	Temp 50F; Cloud 40; Wind 1; No precip	JRCurtis
1578	SPTO	S	SV	A	M	Y	Y	N		1	44.582474	-123.302441	OAKW	2	7	41419	549	942	Temp 50F; Cloud 40; Wind 1; No precip	JRCurtis
1579	OCWA	S	S	A	M	N	Y	N		1	44.582528	-123.301525	OAKW	2	7	41419	549	942	Temp 50F; Cloud 40; Wind 1; No precip	JRCurtis
1580	WIWA	S	S	A	M	N	Y	N		1	44.58261	-123.301656	OAKW	2	7	41419	549	942	Temp 50F; Cloud 40; Wind 1; No precip	JRCurtis
1581	PAWR	S	SV	A	M	N	N	Y		1	44.58259	-123.302516	OAKW	2	7	41419	549	942	Temp 50F; Cloud 40; Wind 1; No precip	JRCurtis
1582	WETA	S	S	A	M	Y	Y	N		1	44.582542	-123.302775	OAKW	2	7	41419	549	942	Temp 50F; Cloud 40; Wind 1; No precip	JRCurtis
1583	AMRO	S	S	A	M	Y	Y	N		1	44.582515	-123.303535	OAKW	2	7	41419	549	942	Temp 50F; Cloud 40; Wind 1; No precip	JRCurtis
1584	WAVI	S	S	A	M	Y	Y	N		1	44.582677	-123.303211	OAKW	2	7	41419	549	942	Temp 50F; Cloud 40; Wind 1; No precip	JRCurtis
1585	WESJ	C	C	A	U	Y	Y	N		1	44.582717	-123.303096	OAKW	2	7	41419	549	942	Temp 50F; Cloud 40; Wind 1; No precip	JRCurtis
1586	BCCH	C	C	A	U	Y	Y	N		1	44.582778	-123.302922	OAKW	2	7	41419	549	942	Temp 50F; Cloud 40; Wind 1; No precip	JRCurtis
1587	AMRO	S	S	A	M	N	Y	N		1	44.582839	-123.302862	OAKW	2	7	41419	549	942	Temp 50F; Cloud 40; Wind 1; No precip	JRCurtis
1588	AMRO	C	C	A	U	Y	Y	N		1	44.582885	-123.302972	OAKW	2	7	41419	549	942	Temp 50F; Cloud 40; Wind 1; No precip	JRCurtis
1589	WIWA	S	SV	A	M	Y	Y	Y		1	44.582736	-123.302571	OAKW	2	7	41419	549	942	Temp 50F; Cloud 40; Wind 1; No precip	JRCurtis
1590	WIWA	S	SV	A	M	Y	Y	N		1	44.582836	-123.302557	OAKW	2	7	41419	549	942	Temp 50F; Cloud 40; Wind 1; No precip	JRCurtis
1591	BHGR	S	SV	A	M	Y	Y	N		1	44.582855	-123.303277	OAKW	2	7	41419	549	942	Temp 50F; Cloud 40; Wind 1; No precip	JRCurtis
1592	BHGR	S	SV	A	M	Y	Y	Y		1	44.582858	-123.302367	OAKW	2	7	41419	549	942	Temp 50F; Cloud 40; Wind 1; No precip	JRCurtis
1593	SPTO	S	S	A	M	Y	Y	N		1	44.583014	-123.302738	OAKW	2	7	41419	549	942	Temp 50F; Cloud 40; Wind 1; No precip	JRCurtis
1594	MODO	S	S	A	M	Y	Y	N		1	44.583158	-123.303618	OAKW	2	7	41419	549	942	Temp 50F; Cloud 40; Wind 1; No precip	JRCurtis
1595	WIWA	S	S	A	M	Y	Y	N		1	44.582976	-123.302303	OAKW	2	7	41419	549	942	Temp 50F; Cloud 40; Wind 1; No precip	JRCurtis
1596	PSFL	S	S	A	M	Y	Y	N		1	44.582873	-123.302077	OAKW	2	7	41419	549	942	Temp 50F; Cloud 40; Wind 1; No precip	JRCurtis
1597	AMCR	C	C	A	U	Y	Y	N		1	44.582766	-123.302097	OAKW	2	7	41419	549	942	Temp 50F; Cloud 40; Wind 1; No precip	JRCurtis
1598	ANHU	C	CV	A	U	Y	Y	N		1	44.582737	-123.302176	OAKW	2	7	41419	549	942	Temp 50F; Cloud 40; Wind 1; No precip	JRCurtis
1599	SWTH	C	C	A	U	Y	Y	N		1	44.582637	-123.302136	OAKW	2	7	41419	549	942	Temp 50F; Cloud 40; Wind 1; No precip	JRCurtis
1600	BUSH	C	C	A	U	N	Y	N		1	44.577594	-123.303958	OAKW	2	7	41419	549	942	Temp 50F; Cloud 40; Wind 1; No precip	JRCurtis
1601	SPTO	C	C	A	U	N	Y	N		1	44.577534	-123.303965	OAKW	2	7	41419	549	942	Temp 50F; Cloud 40; Wind 1; No precip	JRCurtis
1602	SWTH	S	S	A	M	Y	Y	N		1	44.579846	-123.302614	OAKW	2	7	41419	549	942	Temp 50F; Cloud 40; Wind 1; No precip	JRCurtis
1603	AMRO	V	VP	A	P	Y	Y	N		2	44.582736	-123.302435	OAKW	2	7	41419	549	942	Temp 50F; Cloud 40; Wind 1; No precip	JRCurtis
1604	RBNU	C	CV	A	U	Y	Y	N		2	44.582177	-123.302056	OAKW	2	7	41419	549	942	Temp 50F; Cloud 40; Wind 1; No precip	JRCurtis
1605	WETA	S	S	A	M	Y	Y	N		1	44.633506	-123.300406	CONI	2	8	41424	537	929	Temp 48F; Cloud 95; Wind 1; Rain	JRCurtis
1606	OCWA	S	S	A	M	Y	Y	N		1	44.633794	-123.300877	CONI	2	8	41424	537	929	Temp 48F; Cloud 95; Wind 1; Rain	JRCurtis
1607	PSFL	C	C	A	U	Y	Y	N		1	44.63389	-123.300537	CONI	2	8	41424	537	929	Temp 48F; Cloud 95; Wind 1; Rain	JRCurtis
1608	HEWA	S	S	A	M	Y	Y	N		1	44.634109	-123.300591	CONI	2	8	41424	537	929	Temp 48F; Cloud 95; Wind 1; Rain	JRCurtis
1609	CBCH	C	CV	A	U	Y	Y	N		1	44.634049	-123.30151	CONI	2	8	41424	537	929	Temp 48F; Cloud 95; Wind 1; Rain	JRCurtis
1610	PSFL	C	C	A	U	Y	Y	N		1	44.634069	-123.301652	CONI	2	8	41424	537	929	Temp 48F; Cloud 95; Wind 1; Rain	JRCurtis
1611	DEJU	C	CV	A	U	Y	Y	N		1	44.634091	-123.301452	CONI	2	8	41424	537	929	Temp 48F; Cloud 95; Wind 1; Rain	JRCurtis
1612	CBCH	C	C	A	U	Y	Y	N		1	44.634149	-123.301417	CONI	2	8	41424	537	929	Temp 48F; Cloud 95; Wind 1; Rain	JRCurtis
1613	PSFL	C	C	A	U	Y	N	N		1	44.634137	-123.301752	CONI	2	8	41424	537	929	Temp 48F; Cloud 95; Wind 1; Rain	JRCurtis
1614	PSFL	S	S	A	M	Y	N	N		1	44.634055	-123.301752	CONI	2	8	41424	537	929	Temp 48F; Cloud 95; Wind 1; Rain	JRCurtis
1615	HEWA	S	S	A	M	Y	Y	N		1	44.634393	-123.299727	CONI	2	8	41424	537	929	Temp 48F; Cloud 95; Wind 1; Rain	JRCurtis
1616	HEWA	S	S	A	M	N	Y	Y		1	44.634343	-123.300908	CONI	2	8	41424	537	929	Temp 48F; Cloud 95; Wind 1; Rain	JRCurtis
1617	HEWA	S	S	A	M	Y	Y	Y		1	44.63435	-123.301243	CONI	2	8	41424	537	929	Temp 48F; Cloud 95; Wind 1; Rain	JRCurtis
1618	HEWA	S	S	A	M	Y	Y	Y		1	44.634461	-123.300998	CONI	2	8	41424	537	929	Temp 48F; Cloud 95; Wind 1; Rain	JRCurtis
1619	HEWA	S	S	A	M	Y	Y	N		1	44.634567	-123.301244	CONI	2	8	41424	537	929	Temp 48F; Cloud 95; Wind 1; Rain	JRCurtis
1620	PAWR	C	C	A	U	Y	Y	N		1	44.634302	-123.301573	CONI	2	8	41424	537	929	Temp 48F; Cloud 95; Wind 1; Rain	JRCurtis
1621	CBCH	C	CV	A	U	Y	Y	N		1	44.634593	-123.301159	CONI	2	8	41424	537	929	Temp 48F; Cloud 95; Wind 1; Rain	JRCurtis
1622	SWTH	C	CV	A	U	Y	Y	N		1	44.634532	-123.300979	CONI	2	8	41424	537	929	Temp 48F; Cloud 95; Wind 1; Rain	JRCurtis
1623	CBCH	C	CV	A	U	Y	Y	N		1	44.634579	-123.301009	CONI	2	8	41424	537	929	Temp 48F; Cloud 95; Wind 1; Rain	JRCurtis
1624	PAWR	S	S	A	M	Y	Y	N		1	44.634632	-123.299974	CONI	2	8	41424	537	929	Temp 48F; Cloud 95; Wind 1; Rain	JRCurtis
1625	WIWA	S	S	A	M	Y	Y	N		1	44.634657	-123.299884	CONI	2	8	41424	537	929	Temp 48F; Cloud 95; Wind 1; Rain	JRCurtis
1626	BHGR	S	SV	A	M	Y	Y	N		1	44.634649	-123.300194	CONI	2	8	41424	537	929	Temp 48F; Cloud 95; Wind 1; Rain	JRCurtis
1627	WIWA	S	S	A	M	Y	Y	Y		1	44.634843	-123.299634	CONI	2	8	41424	537	929	Temp 48F; Cloud 95; Wind 1; Rain	JRCurtis
1628	PSFL	C	C	A	U	Y	Y	N		1	44.634774	-123.300194	CONI	2	8	41424	537	929	Temp 48F; Cloud 95; Wind 1; Rain	JRCurtis
1629	BHGR	S	SV	A	M	Y	Y	Y		1	44.634831	-123.300195	CONI	2	8	41424	537	929	Temp 48F; Cloud 95; Wind 1; Rain	JRCurtis
1630	PSFL	S	S	A	M	Y	Y	N		1	44.634903	-123.300195	CONI	2	8	41424	537	929	Temp 48F; Cloud 95; Wind 1; Rain	JRCurtis
1631	HEWA	S	S	A	M	Y	Y	Y		1	44.634781	-123.300039	CONI	2	8	41424	537	929	Temp 48F; Cloud 95; Wind 1; Rain	JRCurtis
1632	HEWA	S	S	A	M	Y	Y	N		1	44.634967	-123.300275	CONI	2	8	41424	537	929	Temp 48F; Cloud 95; Wind 1; Rain	JRCurtis
1633	PSFL	C	C	A	U	Y	Y	N		1	44.634859	-123.30033	CONI	2	8	41424	537	929	Temp 48F; Cloud 95; Wind 1; Rain	JRCurtis
1634	PAWR	S	S	A	M	Y	Y	N		1	44.634803	-123.299929	CONI	2	8	41424	537	929	Temp 48F; Cloud 95; Wind 1; Rain	JRCurtis
1635	EVGR	C	CLV	A	U	Y	Y	N		1	44.634985	-123.29999	CONI	2	8	41424	537	929	Temp 48F; Cloud 95; Wind 1; Rain	JRCurtis
1636	RBNU	C	C	A	U	Y	Y	N		2	44.635033	-123.299605	CONI	2	8	41424	537	929	Temp 48F; Cloud 95; Wind 1; Rain	JRCurtis
1637	RBNU	C	C	A	U	Y	Y	Y		1	44.634915	-123.29953	CONI	2	8	41424	537	929	Temp 48F; Cloud 95; Wind 1; Rain	JRCurtis
1638	WETA	S	S	A	M	Y	Y	N		1	44.63507	-123.300501	CONI	2	8	41424	537	929	Temp 48F; Cloud 95; Wind 1; Rain	JRCurtis
1639	HEWA	S	S	A	M	N	Y	Y		1	44.635008	-123.300836	CONI	2	8	41424	537	929	Temp 48F; Cloud 95; Wind 1; Rain	JRCurtis
1640	HEWA	S	S	A	M	Y	Y	N		1	44.635161	-123.300907	CONI	2	8	41424	537	929	Temp 48F; Cloud 95; Wind 1; Rain	JRCurtis
1641	DEJU	S	S	A	M	Y	Y	N		1	44.635092	-123.301542	CONI	2	8	41424	537	929	Temp 48F; Cloud 95; Wind 1; Rain	JRCurtis
1642	BRCR	S	S	A	M	N	Y	N		1	44.634806	-123.301416	CONI	2	8	41424	537	929	Temp 48F; Cloud 95; Wind 1; Rain	JRCurtis
1643	HEWA	S	S	A	M	Y	Y	N		1	44.635387	-123.300803	CONI	2	8	41424	537	929	Temp 48F; Cloud 95; Wind 1; Rain	JRCurtis
1644	CBCH	C	C	A	U	Y	Y	N		1	44.635499	-123.300428	CONI	2	8	41424	537	929	Temp 48F; Cloud 95; Wind 1; Rain	JRCurtis
1645	HEWA	S	S	A	M	Y	Y	N		1	44.635674	-123.300304	CONI	2	8	41424	537	929	Temp 48F; Cloud 95; Wind 1; Rain	JRCurtis
1646	PSFL	S	S	A	M	Y	Y	Y		1	44.636055	-123.300867	CONI	2	8	41424	537	929	Temp 48F; Cloud 95; Wind 1; Rain	JRCurtis
1647	PSFL	C	C	A	M	Y	Y	Y		1	44.635912	-123.300721	CONI	2	8	41424	537	929	Temp 48F; Cloud 95; Wind 1; Rain	JRCurtis
1648	PAWR	S	S	A	M	N	Y	N		1	44.635937	-123.29956	CONI	2	8	41424	537	929	Temp 48F; Cloud 95; Wind 1; Rain	JRCurtis
1649	HEWA	S	S	A	M	Y	Y	U		1	44.635889	-123.30006	CONI	2	8	41424	537	929	Temp 48F; Cloud 95; Wind 1; Rain	JRCurtis
1650	HEWA	S	S	A	M	Y	Y	N		1	44.636153	-123.300146	CONI	2	8	41424	537	929	Temp 48F; Cloud 95; Wind 1; Rain	JRCurtis
1651	PSFL	S	S	A	M	Y	Y	N		1	44.636127	-123.300482	CONI	2	8	41424	537	929	Temp 48F; Cloud 95; Wind 1; Rain	JRCurtis
1652	BRCR	C	C	A	U	N	Y	N		1	44.63633	-123.300843	CONI	2	8	41424	537	929	Temp 48F; Cloud 95; Wind 1; Rain	JRCurtis
1653	HEWA	S	S	A	M	N	Y	Y		1	44.636156	-123.300382	CONI	2	8	41424	537	929	Temp 48F; Cloud 95; Wind 1; Rain	JRCurtis
1654	HEWA	S	S	A	M	Y	Y	N		1	44.636315	-123.299837	CONI	2	8	41424	537	929	Temp 48F; Cloud 95; Wind 1; Rain	JRCurtis
1655	HEWA	S	S	A	M	N	Y	Y		1	44.636269	-123.299662	CONI	2	8	41424	537	929	Temp 48F; Cloud 95; Wind 1; Rain	JRCurtis
1656	HEWA	S	S	A	M	N	Y	Y		1	44.636379	-123.299717	CONI	2	8	41424	537	929	Temp 48F; Cloud 95; Wind 1; Rain	JRCurtis
1657	CBCH	C	C	A	M	Y	Y	N		1	44.636363	-123.300323	CONI	2	8	41424	537	929	Temp 48F; Cloud 95; Wind 1; Rain	JRCurtis
1658	PAWR	S	S	A	M	Y	N	N		1	44.635779	-123.298263	CONI	2	8	41424	537	929	Temp 48F; Cloud 95; Wind 1; Rain	JRCurtis
1659	PAWR	S	S	A	M	Y	Y	U		1	44.636194	-123.298355	CONI	2	8	41424	537	929	Temp 48F; Cloud 95; Wind 1; Rain	JRCurtis
1660	PAWR	S	S	A	M	Y	Y	Y		1	44.636054	-123.298575	CONI	2	8	41424	537	929	Temp 48F; Cloud 95; Wind 1; Rain	JRCurtis
1661	BHGR	S	S	A	M	Y	Y	N		1	44.63621	-123.298761	CONI	2	8	41424	537	929	Temp 48F; Cloud 95; Wind 1; Rain	JRCurtis
1662	RBNU	C	C	A	U	N	Y	N		1	44.636235	-123.299021	CONI	2	8	41424	537	929	Temp 48F; Cloud 95; Wind 1; Rain	JRCurtis
1663	WETA	S	S	A	M	Y	Y	N		1	44.636352	-123.299182	CONI	2	8	41424	537	929	Temp 48F; Cloud 95; Wind 1; Rain	JRCurtis
1664	EVGR	C	CL	A	U	Y	Y	N		1	44.636414	-123.300063	CONI	2	8	41424	537	929	Temp 48F; Cloud 95; Wind 1; Rain	JRCurtis
1665	BHGR	S	S	A	M	Y	Y	N		1	44.636447	-123.299728	CONI	2	8	41424	537	929	Temp 48F; Cloud 95; Wind 1; Rain	JRCurtis
1666	RBSA	C	C	A	U	Y	Y	N		1	44.636466	-123.299242	CONI	2	8	41424	537	929	Temp 48F; Cloud 95; Wind 1; Rain	JRCurtis
1667	STJA	C	C	A	U	Y	Y	N		1	44.63646	-123.298817	CONI	2	8	41424	537	929	Temp 48F; Cloud 95; Wind 1; Rain	JRCurtis
1668	HEWA	S	S	A	M	Y	Y	N		1	44.636465	-123.298347	CONI	2	8	41424	537	929	Temp 48F; Cloud 95; Wind 1; Rain	JRCurtis
1669	WIWA	S	S	A	M	Y	Y	N		1	44.636241	-123.29781	CONI	2	8	41424	537	929	Temp 48F; Cloud 95; Wind 1; Rain	JRCurtis
1670	HEWA	S	S	A	M	Y	Y	U		1	44.636711	-123.298518	CONI	2	8	41424	537	929	Temp 48F; Cloud 95; Wind 1; Rain	JRCurtis
1671	HEWA	S	S	A	M	Y	Y	N		1	44.636628	-123.298963	CONI	2	8	41424	537	929	Temp 48F; Cloud 95; Wind 1; Rain	JRCurtis
1672	HEWA	S	S	A	M	Y	Y	N		1	44.636577	-123.299383	CONI	2	8	41424	537	929	Temp 48F; Cloud 95; Wind 1; Rain	JRCurtis
1673	RUHU	C	CV	A	F	Y	Y	N		1	44.636627	-123.299198	CONI	2	8	41424	537	929	Temp 48F; Cloud 95; Wind 1; Rain	JRCurtis
1674	OCWA	C	CV	U	U	Y	Y	Y		2	44.636649	-123.299138	CONI	2	8	41424	537	929	Temp 48F; Cloud 95; Wind 1; Rain	JRCurtis
1675	OCWA	C	CV	U	U	Y	Y	Y		2	44.636695	-123.299073	CONI	2	8	41424	537	929	Temp 48F; Cloud 95; Wind 1; Rain	JRCurtis
1676	OCWA	C	CV	U	U	Y	Y	N		2	44.636749	-123.299189	CONI	2	8	41424	537	929	Temp 48F; Cloud 95; Wind 1; Rain	JRCurtis
1677	SWTH	C	CV	A	U	Y	Y	N		1	44.63661	-123.299437	CONI	2	8	41424	537	929	Temp 48F; Cloud 95; Wind 1; Rain	JRCurtis
1678	WIWA	C	CV	A	U	Y	Y	N		1	44.636641	-123.299503	CONI	2	8	41424	537	929	Temp 48F; Cloud 95; Wind 1; Rain	JRCurtis
1679	SWTH	C	C	A	U	Y	Y	N		1	44.636793	-123.298559	CONI	2	8	41424	537	929	Temp 48F; Cloud 95; Wind 1; Rain	JRCurtis
1680	WIWA	C	CV	A	U	Y	Y	N		1	44.636564	-123.300149	CONI	2	8	41424	537	929	Temp 48F; Cloud 95; Wind 1; Rain	JRCurtis
1681	WETA	S	S	A	M	Y	Y	N		1	44.636614	-123.300079	CONI	2	8	41424	537	929	Temp 48F; Cloud 95; Wind 1; Rain	JRCurtis
1682	HAWO	C	C	A	U	Y	Y	N		1	44.636704	-123.299859	CONI	2	8	41424	537	929	Temp 48F; Cloud 95; Wind 1; Rain	JRCurtis
1683	WAVI	S	S	A	M	Y	Y	N		1	44.636822	-123.29989	CONI	2	8	41424	537	929	Temp 48F; Cloud 95; Wind 1; Rain	JRCurtis
1684	CBCH	C	C	A	U	Y	Y	N		1	44.63684	-123.299735	CONI	2	8	41424	537	929	Temp 48F; Cloud 95; Wind 1; Rain	JRCurtis
1685	PAWR	S	S	A	M	Y	Y	N		1	44.636929	-123.300055	CONI	2	8	41424	537	929	Temp 48F; Cloud 95; Wind 1; Rain	JRCurtis
1686	BHGR	C	C	A	U	Y	Y	N		1	44.636933	-123.299905	CONI	2	8	41424	537	929	Temp 48F; Cloud 95; Wind 1; Rain	JRCurtis
1687	RUHU	C	CV	A	F	Y	Y	N		1	44.636955	-123.29965	CONI	2	8	41424	537	929	Temp 48F; Cloud 95; Wind 1; Rain	JRCurtis
1688	HEWA	S	S	A	M	Y	Y	N		1	44.636706	-123.30063	CONI	2	8	41424	537	929	Temp 48F; Cloud 95; Wind 1; Rain	JRCurtis
1689	DEJU	S	S	A	M	N	Y	N		1	44.636781	-123.30033	CONI	2	8	41424	537	929	Temp 48F; Cloud 95; Wind 1; Rain	JRCurtis
1690	CBCH	C	C	A	U	Y	Y	N		1	44.636901	-123.298344	CONI	2	8	41424	537	929	Temp 48F; Cloud 95; Wind 1; Rain	JRCurtis
1691	BHGR	S	S	A	M	Y	Y	N		1	44.637017	-123.300331	CONI	2	8	41424	537	929	Temp 48F; Cloud 95; Wind 1; Rain	JRCurtis
1692	BHGR	C	C	A	U	Y	Y	N		1	44.637099	-123.300417	CONI	2	8	41424	537	929	Temp 48F; Cloud 95; Wind 1; Rain	JRCurtis
1693	SWTH	C	CV	A	U	Y	Y	Y		1	44.637026	-123.299871	CONI	2	8	41424	537	929	Temp 48F; Cloud 95; Wind 1; Rain	JRCurtis
1694	STJA	C	C	A	U	Y	Y	N		1	44.637176	-123.299666	CONI	2	8	41424	537	929	Temp 48F; Cloud 95; Wind 1; Rain	JRCurtis
1695	RUHU	C	CV	A	M	Y	Y	N		1	44.637037	-123.299636	CONI	2	8	41424	537	929	Temp 48F; Cloud 95; Wind 1; Rain	JRCurtis
1696	STJA	C	CV	A	U	Y	Y	N		3	44.637009	-123.299295	CONI	2	8	41424	537	929	Temp 48F; Cloud 95; Wind 1; Rain	JRCurtis
1697	SWTH	C	CV	A	U	Y	Y	Y		1	44.637211	-123.300107	CONI	2	8	41424	537	929	Temp 48F; Cloud 95; Wind 1; Rain	JRCurtis
1698	STJA	C	C	A	U	Y	Y	Y		1	44.637236	-123.300037	CONI	2	8	41424	537	929	Temp 48F; Cloud 95; Wind 1; Rain	JRCurtis
1699	WIWA	C	C	A	U	Y	Y	N		1	44.63735	-123.300153	CONI	2	8	41424	537	929	Temp 48F; Cloud 95; Wind 1; Rain	JRCurtis
1700	HEWA	S	S	A	M	Y	Y	N		1	44.637389	-123.300358	CONI	2	8	41424	537	929	Temp 48F; Cloud 95; Wind 1; Rain	JRCurtis
1701	SWTH	C	CV	A	U	Y	Y	Y		1	44.637447	-123.300048	CONI	2	8	41424	537	929	Temp 48F; Cloud 95; Wind 1; Rain	JRCurtis
1702	CBCH	C	C	A	U	Y	Y	N		1	44.637472	-123.300148	CONI	2	8	41424	537	929	Temp 48F; Cloud 95; Wind 1; Rain	JRCurtis
1703	STJA	V	V	A	U	Y	Y	N		1	44.637542	-123.300035	CONI	2	8	41424	537	929	Temp 48F; Cloud 95; Wind 1; Rain	JRCurtis
1704	RBNU	C	C	A	U	Y	Y	N		1	44.637358	-123.299907	CONI	2	8	41424	537	929	Temp 48F; Cloud 95; Wind 1; Rain	JRCurtis
1705	SWTH	C	CV	A	U	Y	Y	N		1	44.637112	-123.299481	CONI	2	8	41424	537	929	Temp 48F; Cloud 95; Wind 1; Rain	JRCurtis
1706	WETA	S	S	A	M	N	Y	Y		1	44.637156	-123.299321	CONI	2	8	41424	537	929	Temp 48F; Cloud 95; Wind 1; Rain	JRCurtis
1707	DEJU	S	S	A	M	Y	Y	N		1	44.637014	-123.298775	CONI	2	8	41424	537	929	Temp 48F; Cloud 95; Wind 1; Rain	JRCurtis
1708	WIWA	S	S	A	M	Y	Y	N		1	44.636985	-123.29912	CONI	2	8	41424	537	929	Temp 48F; Cloud 95; Wind 1; Rain	JRCurtis
1709	WIWA	S	S	A	M	Y	Y	N		1	44.637385	-123.299267	CONI	2	8	41424	537	929	Temp 48F; Cloud 95; Wind 1; Rain	JRCurtis
1710	HEWA	S	S	A	M	Y	Y	N		1	44.637677	-123.299474	CONI	2	8	41424	537	929	Temp 48F; Cloud 95; Wind 1; Rain	JRCurtis
1711	CBCH	C	C	A	U	Y	Y	N		1	44.637643	-123.300274	CONI	2	8	41424	537	929	Temp 48F; Cloud 95; Wind 1; Rain	JRCurtis
1712	PSFL	C	C	A	M	Y	Y	Y		1	44.636563	-123.297627	CONI	2	8	41424	537	929	Temp 48F; Cloud 95; Wind 1; Rain	JRCurtis
1713	PSFL	S	S	A	M	Y	Y	Y		1	44.636464	-123.297541	CONI	2	8	41424	537	929	Temp 48F; Cloud 95; Wind 1; Rain	JRCurtis
1714	CBCH	C	CV	A	U	Y	Y	N		1	44.63631	-123.29763	CONI	2	8	41424	537	929	Temp 48F; Cloud 95; Wind 1; Rain	JRCurtis
1715	PSFL	C	C	A	U	Y	Y	N		1	44.636374	-123.297496	CONI	2	8	41424	537	929	Temp 48F; Cloud 95; Wind 1; Rain	JRCurtis
1716	PSFL	C	C	A	U	N	N	U		1	44.636167	-123.297735	CONI	2	8	41424	537	929	Temp 48F; Cloud 95; Wind 1; Rain	JRCurtis
1717	HAFL	C	C	A	U	Y	Y	N		1	44.636414	-123.297436	CONI	2	8	41424	537	929	Temp 48F; Cloud 95; Wind 1; Rain	JRCurtis
1718	BHGR	C	C	A	U	N	Y	N		1	44.636589	-123.297362	CONI	2	8	41424	537	929	Temp 48F; Cloud 95; Wind 1; Rain	JRCurtis
1719	PSFL	C	C	A	U	Y	Y	N		1	44.636554	-123.297286	CONI	2	8	41424	537	929	Temp 48F; Cloud 95; Wind 1; Rain	JRCurtis
1720	DEJU	S	SV	A	M	Y	Y	Y		1	44.636609	-123.296661	CONI	2	8	41424	537	929	Temp 48F; Cloud 95; Wind 1; Rain	JRCurtis
1721	STJA	C	CV	A	U	N	Y	N		1	44.636673	-123.296746	CONI	2	8	41424	537	929	Temp 48F; Cloud 95; Wind 1; Rain	JRCurtis
1722	STJA	C	CV	A	U	N	Y	Y		1	44.636753	-123.296136	CONI	2	8	41424	537	929	Temp 48F; Cloud 95; Wind 1; Rain	JRCurtis
1723	DEJU	S	SV	A	M	Y	Y	N		1	44.636699	-123.296341	CONI	2	8	41424	537	929	Temp 48F; Cloud 95; Wind 1; Rain	JRCurtis
1724	HEWA	S	S	A	M	N	N	N		1	44.636639	-123.296076	CONI	2	8	41424	537	929	Temp 48F; Cloud 95; Wind 1; Rain	JRCurtis
1725	HEWA	S	S	A	M	N	Y	Y		1	44.636935	-123.296262	CONI	2	8	41424	537	929	Temp 48F; Cloud 95; Wind 1; Rain	JRCurtis
1726	SPTO	C	C	A	U	Y	N	N		1	44.636589	-123.296111	CONI	2	8	41424	537	929	Temp 48F; Cloud 95; Wind 1; Rain	JRCurtis
1727	WETA	C	C	A	U	Y	Y	N		1	44.636835	-123.296227	CONI	2	8	41424	537	929	Temp 48F; Cloud 95; Wind 1; Rain	JRCurtis
1728	AMRO	S	SV	A	M	Y	N	N		1	44.636737	-123.295586	CONI	2	8	41424	537	929	Temp 48F; Cloud 95; Wind 1; Rain	JRCurtis
1729	BTPI	S	S	A	M	Y	Y	N		1	44.636781	-123.296522	CONI	2	8	41424	537	929	Temp 48F; Cloud 95; Wind 1; Rain	JRCurtis
1730	HEWA	S	S	A	M	Y	Y	N		1	44.636598	-123.298192	CONI	2	8	41424	537	929	Temp 48F; Cloud 95; Wind 1; Rain	JRCurtis
1731	DEJU	S	SV	A	M	Y	Y	Y		1	44.63664	-123.298143	CONI	2	8	41424	537	929	Temp 48F; Cloud 95; Wind 1; Rain	JRCurtis
1732	BHGR	S	S	A	M	Y	Y	U		1	44.63661	-123.297582	CONI	2	8	41424	537	929	Temp 48F; Cloud 95; Wind 1; Rain	JRCurtis
1733	STJA	C	CV	A	U	Y	Y	N		1	44.636769	-123.298079	CONI	2	8	41424	537	929	Temp 48F; Cloud 95; Wind 1; Rain	JRCurtis
1734	RUHU	C	CV	A	U	Y	Y	Y		1	44.6368	-123.29842	CONI	2	8	41424	537	929	Temp 48F; Cloud 95; Wind 1; Rain	JRCurtis
1735	RUHU	C	CV	A	U	Y	Y	N		2	44.63679	-123.298287	CONI	2	8	41424	537	929	Temp 48F; Cloud 95; Wind 1; Rain	JRCurtis
1736	STJA	C	CV	A	U	Y	Y	N		2	44.63689	-123.298152	CONI	2	8	41424	537	929	Temp 48F; Cloud 95; Wind 1; Rain	JRCurtis
1737	STJA	C	CV	A	U	Y	Y	Y		2	44.63688	-123.297948	CONI	2	8	41424	537	929	Temp 48F; Cloud 95; Wind 1; Rain	JRCurtis
1738	CBCH	C	C	A	U	Y	Y	N		1	44.636828	-123.297906	CONI	2	8	41424	537	929	Temp 48F; Cloud 95; Wind 1; Rain	JRCurtis
1739	RUHU	C	CV	A	U	Y	Y	N		2	44.636731	-123.297973	CONI	2	8	41424	537	929	Temp 48F; Cloud 95; Wind 1; Rain	JRCurtis
1740	STJA	C	C	A	U	Y	Y	N		1	44.637005	-123.297646	CONI	2	8	41424	537	929	Temp 48F; Cloud 95; Wind 1; Rain	JRCurtis
1741	DEJU	S	SV	A	M	Y	Y	N		1	44.636953	-123.297835	CONI	2	8	41424	537	929	Temp 48F; Cloud 95; Wind 1; Rain	JRCurtis
1742	WIWA	S	S	A	M	Y	Y	N		1	44.637033	-123.298043	CONI	2	8	41424	537	929	Temp 48F; Cloud 95; Wind 1; Rain	JRCurtis
1743	PAWR	S	S	A	M	Y	Y	N		1	44.637141	-123.299211	CONI	2	8	41424	537	929	Temp 48F; Cloud 95; Wind 1; Rain	JRCurtis
1744	BHGR	S	S	A	M	Y	Y	N		1	44.637407	-123.298683	CONI	2	8	41424	537	929	Temp 48F; Cloud 95; Wind 1; Rain	JRCurtis
1745	PAWR	S	S	A	M	Y	Y	N		1	44.637515	-123.296409	CONI	2	8	41424	537	929	Temp 48F; Cloud 95; Wind 1; Rain	JRCurtis
1746	SWTH	S	S	A	M	Y	Y	N		1	44.637635	-123.297044	CONI	2	8	41424	537	929	Temp 48F; Cloud 95; Wind 1; Rain	JRCurtis
1747	HEWA	S	S	A	M	Y	Y	N		1	44.637602	-123.29735	CONI	2	8	41424	537	929	Temp 48F; Cloud 95; Wind 1; Rain	JRCurtis
1748	HEWA	S	S	A	M	Y	Y	N		1	44.63754	-123.299111	CONI	2	8	41424	537	929	Temp 48F; Cloud 95; Wind 1; Rain	JRCurtis
1749	CBCH	C	CV	A	U	Y	Y	N		1	44.637713	-123.299101	CONI	2	8	41424	537	929	Temp 48F; Cloud 95; Wind 1; Rain	JRCurtis
1750	SWTH	C	C	A	U	Y	Y	N		1	44.637689	-123.298931	CONI	2	8	41424	537	929	Temp 48F; Cloud 95; Wind 1; Rain	JRCurtis
1751	CBCH	C	CV	A	U	Y	Y	N		1	44.637834	-123.299135	CONI	2	8	41424	537	929	Temp 48F; Cloud 95; Wind 1; Rain	JRCurtis
1752	HEWA	C	C	A	U	Y	Y	N		1	44.637824	-123.298916	CONI	2	8	41424	537	929	Temp 48F; Cloud 95; Wind 1; Rain	JRCurtis
1753	HEWA	S	S	A	M	Y	Y	Y		1	44.637914	-123.29869	CONI	2	8	41424	537	929	Temp 48F; Cloud 95; Wind 1; Rain	JRCurtis
1754	HEWA	S	S	A	M	Y	Y	N		1	44.637992	-123.298857	CONI	2	8	41424	537	929	Temp 48F; Cloud 95; Wind 1; Rain	JRCurtis
1755	DEJU	C	CV	A	U	Y	Y	N		1	44.637971	-123.298335	CONI	2	8	41424	537	929	Temp 48F; Cloud 95; Wind 1; Rain	JRCurtis
1756	RBNU	C	C	A	U	Y	Y	N		1	44.638052	-123.298683	CONI	2	8	41424	537	929	Temp 48F; Cloud 95; Wind 1; Rain	JRCurtis
1757	PSFL	C	C	A	U	Y	Y	N		1	44.638112	-123.298324	CONI	2	8	41424	537	929	Temp 48F; Cloud 95; Wind 1; Rain	JRCurtis
1758	CBCH	C	CV	A	U	Y	Y	N		1	44.637999	-123.298055	CONI	2	8	41424	537	929	Temp 48F; Cloud 95; Wind 1; Rain	JRCurtis
1759	DEJU	C	CV	A	U	Y	Y	N		1	44.638066	-123.298077	CONI	2	8	41424	537	929	Temp 48F; Cloud 95; Wind 1; Rain	JRCurtis
1760	HEWA	S	S	A	M	Y	Y	N		1	44.638	-123.296687	CONI	2	8	41424	537	929	Temp 48F; Cloud 95; Wind 1; Rain	JRCurtis
1761	STJA	C	C	A	U	Y	Y	N		1	44.637888	-123.297072	CONI	2	8	41424	537	929	Temp 48F; Cloud 95; Wind 1; Rain	JRCurtis
1762	OCWA	S	S	A	M	Y	Y	N		1	44.638172	-123.296862	CONI	2	8	41424	537	929	Temp 48F; Cloud 95; Wind 1; Rain	JRCurtis
1763	CBCH	C	CV	A	U	Y	Y	N		1	44.638025	-123.297519	CONI	2	8	41424	537	929	Temp 48F; Cloud 95; Wind 1; Rain	JRCurtis
1764	CBCH	C	C	A	U	Y	Y	N		1	44.638089	-123.29769	CONI	2	8	41424	537	929	Temp 48F; Cloud 95; Wind 1; Rain	JRCurtis
1765	BHGR	C	C	A	U	Y	Y	N		1	44.638138	-123.29769	CONI	2	8	41424	537	929	Temp 48F; Cloud 95; Wind 1; Rain	JRCurtis
1766	WIWA	S	S	A	M	Y	Y	N		1	44.638146	-123.297485	CONI	2	8	41424	537	929	Temp 48F; Cloud 95; Wind 1; Rain	JRCurtis
1767	WIWA	S	S	A	M	Y	Y	Y		1	44.638187	-123.297421	CONI	2	8	41424	537	929	Temp 48F; Cloud 95; Wind 1; Rain	JRCurtis
1768	CBCH	C	CV	A	U	Y	Y	N		1	44.638278	-123.297739	CONI	2	8	41424	537	929	Temp 48F; Cloud 95; Wind 1; Rain	JRCurtis
1769	RBNU	C	C	A	U	Y	Y	N		1	44.638257	-123.297607	CONI	2	8	41424	537	929	Temp 48F; Cloud 95; Wind 1; Rain	JRCurtis
1770	WETA	S	S	A	M	Y	Y	N		1	44.638217	-123.297512	CONI	2	8	41424	537	929	Temp 48F; Cloud 95; Wind 1; Rain	JRCurtis
1771	AMRO	C	C	A	U	Y	Y	N		1	44.638262	-123.297482	CONI	2	8	41424	537	929	Temp 48F; Cloud 95; Wind 1; Rain	JRCurtis
1772	SWTH	S	S	A	M	Y	Y	N		1	44.638279	-123.297214	CONI	2	8	41424	537	929	Temp 48F; Cloud 95; Wind 1; Rain	JRCurtis
1773	HEWA	S	S	A	M	Y	Y	N		1	44.638282	-123.298367	CONI	2	8	41424	537	929	Temp 48F; Cloud 95; Wind 1; Rain	JRCurtis
1774	SWTH	C	C	A	U	Y	Y	N		1	44.638332	-123.297789	CONI	2	8	41424	537	929	Temp 48F; Cloud 95; Wind 1; Rain	JRCurtis
1775	WIWA	C	CV	A	U	Y	Y	N		1	44.638345	-123.29774	CONI	2	8	41424	537	929	Temp 48F; Cloud 95; Wind 1; Rain	JRCurtis
1776	WIWA	S	S	A	M	Y	Y	Y		1	44.63837	-123.297691	CONI	2	8	41424	537	929	Temp 48F; Cloud 95; Wind 1; Rain	JRCurtis
1777	BHGR	C	C	A	U	Y	Y	N		1	44.638351	-123.297604	CONI	2	8	41424	537	929	Temp 48F; Cloud 95; Wind 1; Rain	JRCurtis
1778	PSFL	C	C	A	U	Y	Y	N		1	44.638313	-123.297464	CONI	2	8	41424	537	929	Temp 48F; Cloud 95; Wind 1; Rain	JRCurtis
1779	CBCH	C	C	A	U	Y	Y	N		1	44.638397	-123.297577	CONI	2	8	41424	537	929	Temp 48F; Cloud 95; Wind 1; Rain	JRCurtis
1780	PSFL	S	S	A	M	Y	Y	N		1	44.638446	-123.297555	CONI	2	8	41424	537	929	Temp 48F; Cloud 95; Wind 1; Rain	JRCurtis
1781	AMGO	C	C	A	U	Y	Y	N		1	44.63851	-123.297582	CONI	2	8	41424	537	929	Temp 48F; Cloud 95; Wind 1; Rain	JRCurtis
1782	BHGR	C	C	A	U	Y	Y	N		1	44.638475	-123.29774	CONI	2	8	41424	537	929	Temp 48F; Cloud 95; Wind 1; Rain	JRCurtis
1783	HEWA	S	S	A	M	Y	Y	N		1	44.638555	-123.298107	CONI	2	8	41424	537	929	Temp 48F; Cloud 95; Wind 1; Rain	JRCurtis
1784	HEWA	S	S	A	M	Y	Y	N		1	44.639035	-123.297218	CONI	2	8	41424	537	929	Temp 48F; Cloud 95; Wind 1; Rain	JRCurtis
1785	HEWA	S	S	A	M	Y	Y	Y		1	44.638905	-123.297202	CONI	2	8	41424	537	929	Temp 48F; Cloud 95; Wind 1; Rain	JRCurtis
1786	CBCH	C	CV	A	U	Y	Y	N		1	44.638199	-123.300056	CONI	2	8	41424	537	929	Temp 48F; Cloud 95; Wind 1; Rain	JRCurtis
1787	DEJU	C	CV	A	U	Y	Y	N		1	44.638277	-123.300079	CONI	2	8	41424	537	929	Temp 48F; Cloud 95; Wind 1; Rain	JRCurtis
1788	HEWA	S	S	A	M	Y	Y	N		1	44.638337	-123.299818	CONI	2	8	41424	537	929	Temp 48F; Cloud 95; Wind 1; Rain	JRCurtis
1789	CBCH	C	CV	A	U	Y	Y	N		1	44.638347	-123.300213	CONI	2	8	41424	537	929	Temp 48F; Cloud 95; Wind 1; Rain	JRCurtis
1790	BHGR	C	C	A	U	Y	Y	N		1	44.638423	-123.300151	CONI	2	8	41424	537	929	Temp 48F; Cloud 95; Wind 1; Rain	JRCurtis
1791	PSFL	S	S	A	M	Y	Y	N		1	44.638244	-123.300355	CONI	2	8	41424	537	929	Temp 48F; Cloud 95; Wind 1; Rain	JRCurtis
1792	BHGR	S	S	A	M	Y	Y	Y		1	44.63858	-123.299869	CONI	2	8	41424	537	929	Temp 48F; Cloud 95; Wind 1; Rain	JRCurtis
1793	HAFL	C	C	A	U	Y	N	N		1	44.638363	-123.300382	CONI	2	8	41424	537	929	Temp 48F; Cloud 95; Wind 1; Rain	JRCurtis
1794	PAWR	S	S	A	M	Y	N	N		1	44.638341	-123.300506	CONI	2	8	41424	537	929	Temp 48F; Cloud 95; Wind 1; Rain	JRCurtis
1795	BRCR	S	S	A	M	Y	N	N		1	44.63846	-123.300348	CONI	2	8	41424	537	929	Temp 48F; Cloud 95; Wind 1; Rain	JRCurtis
1796	PSFL	S	S	A	M	Y	N	N		1	44.638616	-123.300538	CONI	2	8	41424	537	929	Temp 48F; Cloud 95; Wind 1; Rain	JRCurtis
1797	HEWA	S	S	A	M	Y	N	N		1	44.63885	-123.300014	CONI	2	8	41424	537	929	Temp 48F; Cloud 95; Wind 1; Rain	JRCurtis
1798	BHGR	S	S	A	M	Y	Y	N		1	44.638875	-123.299594	CONI	2	8	41424	537	929	Temp 48F; Cloud 95; Wind 1; Rain	JRCurtis
1799	WIWA	S	S	A	M	N	N	Y		1	44.636437	-123.296895	CONI	2	8	41424	537	929	Temp 48F; Cloud 95; Wind 1; Rain	JRCurtis
1800	WIWA	S	S	A	M	N	N	N		1	44.636443	-123.296592	CONI	2	8	41424	537	929	Temp 48F; Cloud 95; Wind 1; Rain	JRCurtis
1801	PAWR	S	S	A	M	N	N	N		1	44.636406	-123.296528	CONI	2	8	41424	537	929	Temp 48F; Cloud 95; Wind 1; Rain	JRCurtis
1802	WIWA	S	S	A	M	N	N	N		1	44.636435	-123.295749	CONI	2	8	41424	537	929	Temp 48F; Cloud 95; Wind 1; Rain	JRCurtis
1803	SOSP	S	S	A	M	Y	Y	N		1	44.571605	-123.306577	MIXD	2	9	41425	535	1013	Temp 47F; Cloud 5; Wind 1; No precip	JRCurtis
1804	SOSP	S	S	A	M	Y	Y	N		1	44.571663	-123.306073	MIXD	2	9	41425	535	1013	Temp 47F; Cloud 5; Wind 1; No precip	JRCurtis
1805	LAZB	S	SV	A	M	Y	Y	Y		1	44.571735	-123.305899	MIXD	2	9	41425	535	1013	Temp 47F; Cloud 5; Wind 1; No precip	JRCurtis
1806	AMGO	C	C	A	U	Y	Y	N		1	44.571779	-123.305982	MIXD	2	9	41425	535	1013	Temp 47F; Cloud 5; Wind 1; No precip	JRCurtis
1807	LAZB	S	SV	A	M	Y	Y	N		1	44.57189	-123.306749	MIXD	2	9	41425	535	1013	Temp 47F; Cloud 5; Wind 1; No precip	JRCurtis
1808	AMGO	C	C	A	U	Y	Y	N		1	44.572112	-123.306251	MIXD	2	9	41425	535	1013	Temp 47F; Cloud 5; Wind 1; No precip	JRCurtis
1809	SOSP	S	SV	A	M	Y	Y	N		1	44.571884	-123.306928	MIXD	2	9	41425	535	1013	Temp 47F; Cloud 5; Wind 1; No precip	JRCurtis
1810	SPTO	S	SV	A	M	Y	Y	Y		1	44.571917	-123.306902	MIXD	2	9	41425	535	1013	Temp 47F; Cloud 5; Wind 1; No precip	JRCurtis
1811	SPTO	S	SV	A	M	Y	Y	N		1	44.572125	-123.306945	MIXD	2	9	41425	535	1013	Temp 47F; Cloud 5; Wind 1; No precip	JRCurtis
1812	AMRO	C	CV	A	U	Y	Y	N		1	44.572059	-123.306847	MIXD	2	9	41425	535	1013	Temp 47F; Cloud 5; Wind 1; No precip	JRCurtis
1813	BRCR	S	S	A	M	N	Y	Y		1	44.572289	-123.306979	MIXD	2	9	41425	535	1013	Temp 47F; Cloud 5; Wind 1; No precip	JRCurtis
1814	SOSP	V	V	A	P	Y	Y	N		2	44.572144	-123.306868	MIXD	2	9	41425	535	1013	Temp 47F; Cloud 5; Wind 1; No precip	JRCurtis
1815	SOSP	C	CV	A	U	Y	Y	U		1	44.572182	-123.30692	MIXD	2	9	41425	535	1013	Temp 47F; Cloud 5; Wind 1; No precip	JRCurtis
1816	LEGO	S	S	A	M	N	Y	N		1	44.572107	-123.307086	MIXD	2	9	41425	535	1013	Temp 47F; Cloud 5; Wind 1; No precip	JRCurtis
1817	SOSP	C	CV	A	U	Y	Y	N		1	44.572045	-123.306661	MIXD	2	9	41425	535	1013	Temp 47F; Cloud 5; Wind 1; No precip	JRCurtis
1818	SOSP	S	S	A	M	Y	Y	N		1	44.572084	-123.30674	MIXD	2	9	41425	535	1013	Temp 47F; Cloud 5; Wind 1; No precip	JRCurtis
1819	SOSP	S	SV	A	M	Y	Y	N		1	44.571954	-123.306515	MIXD	2	9	41425	535	1013	Temp 47F; Cloud 5; Wind 1; No precip	JRCurtis
1820	SOSP	C	CV	A	U	Y	Y	N		1	44.5719	-123.306515	MIXD	2	9	41425	535	1013	Temp 47F; Cloud 5; Wind 1; No precip	JRCurtis
1821	AMGO	C	CLV	A	U	Y	Y	N		1	44.571909	-123.306402	MIXD	2	9	41425	535	1013	Temp 47F; Cloud 5; Wind 1; No precip	JRCurtis
1822	BRCR	S	S	A	M	N	Y	N		1	44.572138	-123.306566	MIXD	2	9	41425	535	1013	Temp 47F; Cloud 5; Wind 1; No precip	JRCurtis
1823	CEDW	C	CV	A	U	N	Y	N		3	44.572228	-123.306412	MIXD	2	9	41425	535	1013	Temp 47F; Cloud 5; Wind 1; No precip	JRCurtis
1824	BCCH	C	CV	J	U	Y	Y	N		4	44.572605	-123.306672	MIXD	2	9	41425	535	1013	Temp 47F; Cloud 5; Wind 1; No precip	JRCurtis
1825	SOSP	S	S	A	M	N	Y	N		1	44.572829	-123.307436	MIXD	2	9	41425	535	1013	Temp 47F; Cloud 5; Wind 1; No precip	JRCurtis
1826	BCCH	C	CV	J	U	N	Y	Y		4	44.572997	-123.307312	MIXD	2	9	41425	535	1013	Temp 47F; Cloud 5; Wind 1; No precip	JRCurtis
1827	BCCH	C	CV	A	U	N	Y	N		1	44.573062	-123.3073	MIXD	2	9	41425	535	1013	Temp 47F; Cloud 5; Wind 1; No precip	JRCurtis
1828	BHGR	C	C	A	U	Y	Y	N		1	44.573104	-123.307204	MIXD	2	9	41425	535	1013	Temp 47F; Cloud 5; Wind 1; No precip	JRCurtis
1829	AMRO	S	S	A	M	Y	Y	N		1	44.573054	-123.307008	MIXD	2	9	41425	535	1013	Temp 47F; Cloud 5; Wind 1; No precip	JRCurtis
1830	BHGR	S	S	A	M	N	Y	N		1	44.57311	-123.307266	MIXD	2	9	41425	535	1013	Temp 47F; Cloud 5; Wind 1; No precip	JRCurtis
1831	AMGO	C	C	A	U	Y	Y	N		1	44.573185	-123.306967	MIXD	2	9	41425	535	1013	Temp 47F; Cloud 5; Wind 1; No precip	JRCurtis
1832	WESJ	V	V	A	U	Y	Y	Y		2	44.573224	-123.306963	MIXD	2	9	41425	535	1013	Temp 47F; Cloud 5; Wind 1; No precip	JRCurtis
1833	WESJ	C	CV	A	U	Y	Y	N		2	44.573334	-123.306993	MIXD	2	9	41425	535	1013	Temp 47F; Cloud 5; Wind 1; No precip	JRCurtis
1834	BCCH	C	C	A	U	Y	Y	N		1	44.573328	-123.307055	MIXD	2	9	41425	535	1013	Temp 47F; Cloud 5; Wind 1; No precip	JRCurtis
1835	AMRO	V	V	A	U	Y	Y	N		1	44.573253	-123.307251	MIXD	2	9	41425	535	1013	Temp 47F; Cloud 5; Wind 1; No precip	JRCurtis
1836	AMRO	C	CV	A	U	Y	Y	Y		1	44.573375	-123.307351	MIXD	2	9	41425	535	1013	Temp 47F; Cloud 5; Wind 1; No precip	JRCurtis
1837	SOSP	S	S	A	M	Y	Y	N		1	44.573198	-123.307621	MIXD	2	9	41425	535	1013	Temp 47F; Cloud 5; Wind 1; No precip	JRCurtis
1838	AMRO	V	V	A	U	Y	Y	N		1	44.573255	-123.307621	MIXD	2	9	41425	535	1013	Temp 47F; Cloud 5; Wind 1; No precip	JRCurtis
1839	AMRO	S	S	A	M	Y	Y	N		1	44.573284	-123.307667	MIXD	2	9	41425	535	1013	Temp 47F; Cloud 5; Wind 1; No precip	JRCurtis
1840	HOWR	S	S	A	M	Y	Y	Y		1	44.573365	-123.307701	MIXD	2	9	41425	535	1013	Temp 47F; Cloud 5; Wind 1; No precip	JRCurtis
1841	HOWR	S	S	A	M	Y	Y	N		1	44.573461	-123.307485	MIXD	2	9	41425	535	1013	Temp 47F; Cloud 5; Wind 1; No precip	JRCurtis
1842	SOSP	C	C	A	U	Y	Y	N		1	44.573374	-123.307464	MIXD	2	9	41425	535	1013	Temp 47F; Cloud 5; Wind 1; No precip	JRCurtis
1843	BRCR	S	S	A	M	Y	Y	N		1	44.57347	-123.307352	MIXD	2	9	41425	535	1013	Temp 47F; Cloud 5; Wind 1; No precip	JRCurtis
1844	EUST	S	S	A	M	Y	Y	N		1	44.573515	-123.30729	MIXD	2	9	41425	535	1013	Temp 47F; Cloud 5; Wind 1; No precip	JRCurtis
1845	ANHU	V	V	A	U	N	Y	N		1	44.573455	-123.307231	MIXD	2	9	41425	535	1013	Temp 47F; Cloud 5; Wind 1; No precip	JRCurtis
1846	CEDW	C	CV	A	U	Y	Y	N		2	44.573372	-123.307018	MIXD	2	9	41425	535	1013	Temp 47F; Cloud 5; Wind 1; No precip	JRCurtis
1847	AMRO	S	S	A	M	Y	Y	N		1	44.573366	-123.307101	MIXD	2	9	41425	535	1013	Temp 47F; Cloud 5; Wind 1; No precip	JRCurtis
1848	AMRO	S	SV	A	M	Y	Y	Y		1	44.573486	-123.307015	MIXD	2	9	41425	535	1013	Temp 47F; Cloud 5; Wind 1; No precip	JRCurtis
1849	AMRO	S	SV	A	M	Y	N	Y		1	44.573319	-123.306864	MIXD	2	9	41425	535	1013	Temp 47F; Cloud 5; Wind 1; No precip	JRCurtis
1850	HOFI	S	S	A	M	N	N	N		1	44.573444	-123.306873	MIXD	2	9	41425	535	1013	Temp 47F; Cloud 5; Wind 1; No precip	JRCurtis
1851	EUST	V	V	A	U	Y	N	N		1	44.573486	-123.306869	MIXD	2	9	41425	535	1013	Temp 47F; Cloud 5; Wind 1; No precip	JRCurtis
1852	SOSP	S	SV	A	M	Y	N	N		1	44.57353	-123.306956	MIXD	2	9	41425	535	1013	Temp 47F; Cloud 5; Wind 1; No precip	JRCurtis
1853	LAZB	S	S	A	M	Y	N	N		1	44.57356	-123.306882	MIXD	2	9	41425	535	1013	Temp 47F; Cloud 5; Wind 1; No precip	JRCurtis
1854	SOSP	S	SV	A	M	Y	N	Y		1	44.573682	-123.306953	MIXD	2	9	41425	535	1013	Temp 47F; Cloud 5; Wind 1; No precip	JRCurtis
1855	SOSP	C	C	A	U	Y	N	N		1	44.57362	-123.30699	MIXD	2	9	41425	535	1013	Temp 47F; Cloud 5; Wind 1; No precip	JRCurtis
1856	WESJ	C	CV	A	U	Y	N	N		1	44.573828	-123.306945	MIXD	2	9	41425	535	1013	Temp 47F; Cloud 5; Wind 1; No precip	JRCurtis
1857	BCCH	C	CV	A	U	Y	Y	N		1	44.573613	-123.307173	MIXD	2	9	41425	535	1013	Temp 47F; Cloud 5; Wind 1; No precip	JRCurtis
1858	BCCH	C	CV	A	U	Y	Y	N		1	44.573586	-123.307315	MIXD	2	9	41425	535	1013	Temp 47F; Cloud 5; Wind 1; No precip	JRCurtis
1859	CEDW	C	CLV	A	U	Y	Y	N		1	44.573639	-123.307297	MIXD	2	9	41425	535	1013	Temp 47F; Cloud 5; Wind 1; No precip	JRCurtis
1860	BRCR	S	S	A	M	N	Y	Y		1	44.573591	-123.307532	MIXD	2	9	41425	535	1013	Temp 47F; Cloud 5; Wind 1; No precip	JRCurtis
1861	LAZB	S	S	A	M	Y	N	N		1	44.57371	-123.307849	MIXD	2	9	41425	535	1013	Temp 47F; Cloud 5; Wind 1; No precip	JRCurtis
1862	SOSP	S	SV	A	M	Y	Y	Y		1	44.57379	-123.307737	MIXD	2	9	41425	535	1013	Temp 47F; Cloud 5; Wind 1; No precip	JRCurtis
1863	SPTO	V	V	A	P	Y	Y	N		2	44.573817	-123.307514	MIXD	2	9	41425	535	1013	Temp 47F; Cloud 5; Wind 1; No precip	JRCurtis
1864	SOSP	S	SV	A	M	Y	Y	N		1	44.574049	-123.307522	MIXD	2	9	41425	535	1013	Temp 47F; Cloud 5; Wind 1; No precip	JRCurtis
1865	SOSP	S	SV	A	M	N	Y	Y		1	44.574199	-123.307581	MIXD	2	9	41425	535	1013	Temp 47F; Cloud 5; Wind 1; No precip	JRCurtis
1866	SPTO	C	CV	A	U	N	Y	N		1	44.574309	-123.307452	MIXD	2	9	41425	535	1013	Temp 47F; Cloud 5; Wind 1; No precip	JRCurtis
1867	EUST	S	S	A	M	Y	Y	N		1	44.574281	-123.306885	MIXD	2	9	41425	535	1013	Temp 47F; Cloud 5; Wind 1; No precip	JRCurtis
1868	EUST	C	C	A	U	Y	Y	N		1	44.574397	-123.306853	MIXD	2	9	41425	535	1013	Temp 47F; Cloud 5; Wind 1; No precip	JRCurtis
1869	SPTO	S	S	A	M	N	Y	N		1	44.574489	-123.30687	MIXD	2	9	41425	535	1013	Temp 47F; Cloud 5; Wind 1; No precip	JRCurtis
1870	BHGR	S	S	A	M	N	N	N		1	44.574172	-123.308672	MIXD	2	9	41425	535	1013	Temp 47F; Cloud 5; Wind 1; No precip	JRCurtis
1871	HOWR	C	C	A	U	N	Y	N		1	44.574491	-123.307257	MIXD	2	9	41425	535	1013	Temp 47F; Cloud 5; Wind 1; No precip	JRCurtis
1872	HOWR	S	S	A	M	N	Y	N		1	44.574536	-123.307178	MIXD	2	9	41425	535	1013	Temp 47F; Cloud 5; Wind 1; No precip	JRCurtis
1873	AMGO	S	SV	A	M	Y	N	Y		1	44.574876	-123.30753	MIXD	2	9	41425	535	1013	Temp 47F; Cloud 5; Wind 1; No precip	JRCurtis
1874	ANHU	S	S	A	M	Y	N	N		1	44.574817	-123.307967	MIXD	2	9	41425	535	1013	Temp 47F; Cloud 5; Wind 1; No precip	JRCurtis
1875	SOSP	S	S	A	M	Y	N	N		1	44.575025	-123.308139	MIXD	2	9	41425	535	1013	Temp 47F; Cloud 5; Wind 1; No precip	JRCurtis
1876	DOWO	C	C	A	U	Y	N	N		1	44.575147	-123.30826	MIXD	2	9	41425	535	1013	Temp 47F; Cloud 5; Wind 1; No precip	JRCurtis
1877	BEWR	S	S	A	M	Y	N	N		1	44.575173	-123.308598	MIXD	2	9	41425	535	1013	Temp 47F; Cloud 5; Wind 1; No precip	JRCurtis
1878	DEJU	S	S	A	M	N	N	N		1	44.575074	-123.308847	MIXD	2	9	41425	535	1013	Temp 47F; Cloud 5; Wind 1; No precip	JRCurtis
1879	LAZB	S	S	A	M	Y	N	U		1	44.575005	-123.308789	MIXD	2	9	41425	535	1013	Temp 47F; Cloud 5; Wind 1; No precip	JRCurtis
1880	WEWP	S	S	A	M	Y	N	N		1	44.574937	-123.308797	MIXD	2	9	41425	535	1013	Temp 47F; Cloud 5; Wind 1; No precip	JRCurtis
1881	COYE	S	S	A	M	Y	N	N		1	44.574856	-123.308967	MIXD	2	9	41425	535	1013	Temp 47F; Cloud 5; Wind 1; No precip	JRCurtis
1882	HOWR	S	S	A	M	Y	N	N		1	44.574779	-123.308775	MIXD	2	9	41425	535	1013	Temp 47F; Cloud 5; Wind 1; No precip	JRCurtis
1883	RTHA	C	C	A	U	Y	N	N		1	44.574989	-123.309184	MIXD	2	9	41425	535	1013	Temp 47F; Cloud 5; Wind 1; No precip	JRCurtis
1884	LAZB	S	S	A	M	Y	N	N		1	44.575312	-123.308874	MIXD	2	9	41425	535	1013	Temp 47F; Cloud 5; Wind 1; No precip	JRCurtis
1885	SOSP	C	CV	A	U	Y	N	N		1	44.574955	-123.30768	MIXD	2	9	41425	535	1013	Temp 47F; Cloud 5; Wind 1; No precip	JRCurtis
1886	SOSP	C	CV	A	J	Y	N	N		1	44.575059	-123.30771	MIXD	2	9	41425	535	1013	Temp 47F; Cloud 5; Wind 1; No precip	JRCurtis
1887	WESJ	C	CV	A	U	N	N	N		3	44.575329	-123.307911	MIXD	2	9	41425	535	1013	Temp 47F; Cloud 5; Wind 1; No precip	JRCurtis
1888	WESJ	C	CV	A	U	N	N	U		1	44.57507	-123.307989	MIXD	2	9	41425	535	1013	Temp 47F; Cloud 5; Wind 1; No precip	JRCurtis
1889	WEWP	S	S	A	M	Y	Y	N		1	44.575175	-123.307657	MIXD	2	9	41425	535	1013	Temp 47F; Cloud 5; Wind 1; No precip	JRCurtis
1890	WEWP	V	FV	A	U	Y	Y	U		2	44.57525	-123.307515	MIXD	2	9	41425	535	1013	Temp 47F; Cloud 5; Wind 1; No precip	JRCurtis
1891	SOSP	C	CV	A	U	Y	Y	N		1	44.575264	-123.307682	MIXD	2	9	41425	535	1013	Temp 47F; Cloud 5; Wind 1; No precip	JRCurtis
1892	NOFL	V	V	A	U	Y	Y	N		1	44.57522	-123.307678	MIXD	2	9	41425	535	1013	Temp 47F; Cloud 5; Wind 1; No precip	JRCurtis
1893	AMGO	S	SV	A	M	Y	Y	Y		1	44.575033	-123.307566	MIXD	2	9	41425	535	1013	Temp 47F; Cloud 5; Wind 1; No precip	JRCurtis
1894	LAZB	S	S	A	M	Y	Y	N		1	44.574988	-123.307501	MIXD	2	9	41425	535	1013	Temp 47F; Cloud 5; Wind 1; No precip	JRCurtis
1895	AMGO	C	CV	A	U	Y	Y	N		1	44.575047	-123.307493	MIXD	2	9	41425	535	1013	Temp 47F; Cloud 5; Wind 1; No precip	JRCurtis
1896	SOSP	C	CV	J	U	Y	Y	N		2	44.575003	-123.307385	MIXD	2	9	41425	535	1013	Temp 47F; Cloud 5; Wind 1; No precip	JRCurtis
1897	LAZB	V	VL	A	U	N	Y	N		1	44.575072	-123.307394	MIXD	2	9	41425	535	1013	Temp 47F; Cloud 5; Wind 1; No precip	JRCurtis
1898	WESJ	C	CV	A	U	Y	Y	N		2	44.575081	-123.307248	MIXD	2	9	41425	535	1013	Temp 47F; Cloud 5; Wind 1; No precip	JRCurtis
1899	BHGR	C	C	A	U	Y	Y	N		1	44.575058	-123.307081	MIXD	2	9	41425	535	1013	Temp 47F; Cloud 5; Wind 1; No precip	JRCurtis
1900	HOWR	S	S	A	M	Y	Y	N		1	44.575001	-123.307139	MIXD	2	9	41425	535	1013	Temp 47F; Cloud 5; Wind 1; No precip	JRCurtis
1901	SOSP	S	S	A	M	Y	Y	N		1	44.574919	-123.306828	MIXD	2	9	41425	535	1013	Temp 47F; Cloud 5; Wind 1; No precip	JRCurtis
1902	WESJ	C	C	A	U	Y	N	N		1	44.575088	-123.306798	MIXD	2	9	41425	535	1013	Temp 47F; Cloud 5; Wind 1; No precip	JRCurtis
1903	TUVU	V	VL	A	U	N	N	N		1	44.575195	-123.30684	MIXD	2	9	41425	535	1013	Temp 47F; Cloud 5; Wind 1; No precip	JRCurtis
1904	SOSP	S	S	A	M	Y	Y	Y		1	44.575322	-123.307725	MIXD	2	9	41425	535	1013	Temp 47F; Cloud 5; Wind 1; No precip	JRCurtis
1905	SOSP	S	SV	A	M	Y	Y	N		1	44.575431	-123.307608	MIXD	2	9	41425	535	1013	Temp 47F; Cloud 5; Wind 1; No precip	JRCurtis
1906	AMGO	S	S	A	M	Y	Y	N		1	44.57541	-123.307716	MIXD	2	9	41425	535	1013	Temp 47F; Cloud 5; Wind 1; No precip	JRCurtis
1907	AMGO	C	CV	A	U	N	Y	N		2	44.575378	-123.307558	MIXD	2	9	41425	535	1013	Temp 47F; Cloud 5; Wind 1; No precip	JRCurtis
1908	SOSP	S	SV	A	M	Y	N	Y		1	44.575328	-123.30742	MIXD	2	9	41425	535	1013	Temp 47F; Cloud 5; Wind 1; No precip	JRCurtis
1909	WEWP	C	CV	A	U	Y	N	N		1	44.575561	-123.306988	MIXD	2	9	41425	535	1013	Temp 47F; Cloud 5; Wind 1; No precip	JRCurtis
1910	WEWP	C	CV	A	U	Y	Y	N		1	44.575545	-123.307425	MIXD	2	9	41425	535	1013	Temp 47F; Cloud 5; Wind 1; No precip	JRCurtis
1911	SOSP	C	CV	J	U	Y	Y	N		1	44.575485	-123.307571	MIXD	2	9	41425	535	1013	Temp 47F; Cloud 5; Wind 1; No precip	JRCurtis
1912	NOFL	C	CV	A	U	Y	N	Y		1	44.575469	-123.307792	MIXD	2	9	41425	535	1013	Temp 47F; Cloud 5; Wind 1; No precip	JRCurtis
1913	DOWO	C	C	A	U	Y	Y	N		1	44.575568	-123.307763	MIXD	2	9	41425	535	1013	Temp 47F; Cloud 5; Wind 1; No precip	JRCurtis
1914	BCCH	C	C	A	U	Y	Y	N		1	44.575547	-123.307883	MIXD	2	9	41425	535	1013	Temp 47F; Cloud 5; Wind 1; No precip	JRCurtis
1915	BRCR	C	C	A	U	N	Y	U		1	44.575648	-123.307934	MIXD	2	9	41425	535	1013	Temp 47F; Cloud 5; Wind 1; No precip	JRCurtis
1916	BRCR	S	S	A	M	Y	Y	N		1	44.575761	-123.307951	MIXD	2	9	41425	535	1013	Temp 47F; Cloud 5; Wind 1; No precip	JRCurtis
1917	BCCH	S	S	A	M	Y	Y	N		1	44.575814	-123.308039	MIXD	2	9	41425	535	1013	Temp 47F; Cloud 5; Wind 1; No precip	JRCurtis
1918	LAZB	V	VL	A	U	N	Y	N		1	44.575972	-123.308048	MIXD	2	9	41425	535	1013	Temp 47F; Cloud 5; Wind 1; No precip	JRCurtis
1919	SPTO	S	S	A	M	Y	Y	U		1	44.575553	-123.307609	MIXD	2	9	41425	535	1013	Temp 47F; Cloud 5; Wind 1; No precip	JRCurtis
1920	SPTO	S	S	A	M	Y	Y	N		1	44.575819	-123.307485	MIXD	2	9	41425	535	1013	Temp 47F; Cloud 5; Wind 1; No precip	JRCurtis
1921	BCCH	C	C	A	U	Y	Y	N		1	44.57587	-123.307185	MIXD	2	9	41425	535	1013	Temp 47F; Cloud 5; Wind 1; No precip	JRCurtis
1922	RTHA	C	C	A	U	Y	N	N		1	44.57557	-123.309008	MIXD	2	9	41425	535	1013	Temp 47F; Cloud 5; Wind 1; No precip	JRCurtis
1923	RTHA	C	CV	A	U	Y	Y	Y		2	44.575817	-123.307756	MIXD	2	9	41425	535	1013	Temp 47F; Cloud 5; Wind 1; No precip	JRCurtis
1924	RTHA	C	CV	A	U	Y	Y	N		1	44.57547	-123.307758	MIXD	2	9	41425	535	1013	Temp 47F; Cloud 5; Wind 1; No precip	JRCurtis
1925	RTHA	C	C	A	U	Y	N	Y		1	44.576446	-123.30898	MIXD	2	9	41425	535	1013	Temp 47F; Cloud 5; Wind 1; No precip	JRCurtis
1926	SOSP	S	S	A	M	Y	Y	N		1	44.57641	-123.308501	MIXD	2	9	41425	535	1013	Temp 47F; Cloud 5; Wind 1; No precip	JRCurtis
1927	SPTO	S	S	A	M	Y	Y	N		1	44.576522	-123.308401	MIXD	2	9	41425	535	1013	Temp 47F; Cloud 5; Wind 1; No precip	JRCurtis
1928	EVGR	C	CV	A	U	Y	Y	N		2	44.576158	-123.307683	MIXD	2	9	41425	535	1013	Temp 47F; Cloud 5; Wind 1; No precip	JRCurtis
1929	YWAR	C	C	A	U	Y	Y	N		1	44.576206	-123.307462	MIXD	2	9	41425	535	1013	Temp 47F; Cloud 5; Wind 1; No precip	JRCurtis
1930	YWAR	S	S	A	M	Y	N	U		1	44.576179	-123.307324	MIXD	2	9	41425	535	1013	Temp 47F; Cloud 5; Wind 1; No precip	JRCurtis
1931	BRCR	C	C	A	U	Y	N	N		2	44.576235	-123.307419	MIXD	2	9	41425	535	1013	Temp 47F; Cloud 5; Wind 1; No precip	JRCurtis
1932	HAFL	C	CV	A	U	Y	Y	N		2	44.576292	-123.307596	MIXD	2	9	41425	535	1013	Temp 47F; Cloud 5; Wind 1; No precip	JRCurtis
1933	BRCR	S	S	A	M	N	N	N		1	44.576311	-123.307436	MIXD	2	9	41425	535	1013	Temp 47F; Cloud 5; Wind 1; No precip	JRCurtis
1934	SOSP	V	V	A	U	N	N	N		1	44.576405	-123.307413	MIXD	2	9	41425	535	1013	Temp 47F; Cloud 5; Wind 1; No precip	JRCurtis
1935	WESJ	V	V	A	U	N	N	N		1	44.576327	-123.307742	MIXD	2	9	41425	535	1013	Temp 47F; Cloud 5; Wind 1; No precip	JRCurtis
1936	MODO	V	VL	A	U	N	Y	N		3	44.576306	-123.307971	MIXD	2	9	41425	535	1013	Temp 47F; Cloud 5; Wind 1; No precip	JRCurtis
1937	SOSP	S	SV	A	M	Y	Y	N		1	44.576405	-123.307898	MIXD	2	9	41425	535	1013	Temp 47F; Cloud 5; Wind 1; No precip	JRCurtis
1938	SOSP	S	SV	A	M	N	Y	Y		1	44.576455	-123.307742	MIXD	2	9	41425	535	1013	Temp 47F; Cloud 5; Wind 1; No precip	JRCurtis
1939	SOSP	C	CV	A	U	N	Y	N		1	44.576411	-123.307776	MIXD	2	9	41425	535	1013	Temp 47F; Cloud 5; Wind 1; No precip	JRCurtis
1940	LAZB	S	S	A	M	Y	Y	N		1	44.576536	-123.307726	MIXD	2	9	41425	535	1013	Temp 47F; Cloud 5; Wind 1; No precip	JRCurtis
1941	WEWP	C	CV	A	U	Y	N	Y		1	44.576548	-123.307451	MIXD	2	9	41425	535	1013	Temp 47F; Cloud 5; Wind 1; No precip	JRCurtis
1942	BUSH	C	C	A	U	Y	Y	N		1	44.576547	-123.308059	MIXD	2	9	41425	535	1013	Temp 47F; Cloud 5; Wind 1; No precip	JRCurtis
1943	SPTO	S	S	A	M	N	Y	N		1	44.576427	-123.308071	MIXD	2	9	41425	535	1013	Temp 47F; Cloud 5; Wind 1; No precip	JRCurtis
1944	BCCH	C	C	A	U	Y	Y	N		1	44.576543	-123.308189	MIXD	2	9	41425	535	1013	Temp 47F; Cloud 5; Wind 1; No precip	JRCurtis
1945	BUSH	C	CV	A	U	Y	Y	N		1	44.576561	-123.308297	MIXD	2	9	41425	535	1013	Temp 47F; Cloud 5; Wind 1; No precip	JRCurtis
1946	SPTO	S	S	A	M	Y	Y	U		1	44.57671	-123.308264	MIXD	2	9	41425	535	1013	Temp 47F; Cloud 5; Wind 1; No precip	JRCurtis
1947	DOWO	V	V	A	U	Y	Y	N		1	44.576826	-123.308403	MIXD	2	9	41425	535	1013	Temp 47F; Cloud 5; Wind 1; No precip	JRCurtis
1948	BUSH	C	CV	A	U	Y	Y	Y		1	44.577016	-123.308416	MIXD	2	9	41425	535	1013	Temp 47F; Cloud 5; Wind 1; No precip	JRCurtis
1949	SOSP	S	S	A	M	Y	Y	U		1	44.576992	-123.308591	MIXD	2	9	41425	535	1013	Temp 47F; Cloud 5; Wind 1; No precip	JRCurtis
1950	WEWP	C	CV	A	U	Y	Y	N		1	44.576684	-123.307769	MIXD	2	9	41425	535	1013	Temp 47F; Cloud 5; Wind 1; No precip	JRCurtis
1951	SOSP	C	CV	J	U	Y	Y	N		1	44.57675	-123.307765	MIXD	2	9	41425	535	1013	Temp 47F; Cloud 5; Wind 1; No precip	JRCurtis
1952	BHGR	S	S	A	M	Y	Y	N		1	44.576833	-123.307832	MIXD	2	9	41425	535	1013	Temp 47F; Cloud 5; Wind 1; No precip	JRCurtis
1953	WEWP	C	CV	A	U	N	Y	Y		1	44.577053	-123.307796	MIXD	2	9	41425	535	1013	Temp 47F; Cloud 5; Wind 1; No precip	JRCurtis
1954	BHCO	C	CV	A	U	N	Y	U		1	44.577118	-123.308321	MIXD	2	9	41425	535	1013	Temp 47F; Cloud 5; Wind 1; No precip	JRCurtis
1955	SOSP	C	CV	A	U	Y	Y	N		1	44.577193	-123.30783	MIXD	2	9	41425	535	1013	Temp 47F; Cloud 5; Wind 1; No precip	JRCurtis
1956	SOSP	C	CV	A	U	Y	Y	Y		1	44.577396	-123.307772	MIXD	2	9	41425	535	1013	Temp 47F; Cloud 5; Wind 1; No precip	JRCurtis
1957	WEWP	C	CV	A	U	Y	Y	Y		1	44.577229	-123.30773	MIXD	2	9	41425	535	1013	Temp 47F; Cloud 5; Wind 1; No precip	JRCurtis
1958	BCCH	C	C	A	U	N	Y	N		1	44.577268	-123.307793	MIXD	2	9	41425	535	1013	Temp 47F; Cloud 5; Wind 1; No precip	JRCurtis
1959	MODO	S	SV	A	M	Y	N	N		1	44.577285	-123.307005	MIXD	2	9	41425	535	1013	Temp 47F; Cloud 5; Wind 1; No precip	JRCurtis
1960	MODO	S	SV	A	M	Y	Y	Y		1	44.577533	-123.307794	MIXD	2	9	41425	535	1013	Temp 47F; Cloud 5; Wind 1; No precip	JRCurtis
1961	WEWP	C	CV	A	U	Y	Y	N		1	44.577482	-123.307794	MIXD	2	9	41425	535	1013	Temp 47F; Cloud 5; Wind 1; No precip	JRCurtis
1962	SOSP	C	CV	A	U	Y	Y	N		1	44.577497	-123.307852	MIXD	2	9	41425	535	1013	Temp 47F; Cloud 5; Wind 1; No precip	JRCurtis
1963	CEDW	C	CV	A	U	Y	Y	N		3	44.577342	-123.30778	MIXD	2	9	41425	535	1013	Temp 47F; Cloud 5; Wind 1; No precip	JRCurtis
1964	DOWO	V	V	A	U	Y	Y	N		1	44.577282	-123.307918	MIXD	2	9	41425	535	1013	Temp 47F; Cloud 5; Wind 1; No precip	JRCurtis
1965	BHCO	C	CLV	A	U	Y	Y	N		1	44.577196	-123.30795	MIXD	2	9	41425	535	1013	Temp 47F; Cloud 5; Wind 1; No precip	JRCurtis
1966	SPTO	C	C	A	U	Y	Y	N		1	44.577273	-123.308059	MIXD	2	9	41425	535	1013	Temp 47F; Cloud 5; Wind 1; No precip	JRCurtis
1967	SOSP	V	V	A	U	Y	Y	N		1	44.577312	-123.308043	MIXD	2	9	41425	535	1013	Temp 47F; Cloud 5; Wind 1; No precip	JRCurtis
1968	BCCH	C	C	A	U	N	Y	N		1	44.577329	-123.308243	MIXD	2	9	41425	535	1013	Temp 47F; Cloud 5; Wind 1; No precip	JRCurtis
1969	WETA	S	S	A	M	N	Y	N		1	44.577514	-123.308219	MIXD	2	9	41425	535	1013	Temp 47F; Cloud 5; Wind 1; No precip	JRCurtis
1970	LAZB	S	S	A	M	Y	Y	N		1	44.577255	-123.309267	MIXD	2	9	41425	535	1013	Temp 47F; Cloud 5; Wind 1; No precip	JRCurtis
1971	CAQU	C	C	A	U	Y	N	N		3	44.577822	-123.306729	MIXD	2	9	41425	535	1013	Temp 47F; Cloud 5; Wind 1; No precip	JRCurtis
1972	LAZB	S	S	A	M	Y	N	N		1	44.57745	-123.306373	MIXD	2	9	41425	535	1013	Temp 47F; Cloud 5; Wind 1; No precip	JRCurtis
1973	COYE	C	C	A	U	Y	N	N		1	44.576723	-123.306832	MIXD	2	9	41425	535	1013	Temp 47F; Cloud 5; Wind 1; No precip	JRCurtis
1974	COYE	C	C	A	U	Y	N	N		1	44.576449	-123.306655	MIXD	2	9	41425	535	1013	Temp 47F; Cloud 5; Wind 1; No precip	JRCurtis
1975	COYE	S	S	A	M	Y	N	N		1	44.576626	-123.306377	MIXD	2	9	41425	535	1013	Temp 47F; Cloud 5; Wind 1; No precip	JRCurtis
1976	YWAR	S	S	A	M	Y	N	N		1	44.576342	-123.306584	MIXD	2	9	41425	535	1013	Temp 47F; Cloud 5; Wind 1; No precip	JRCurtis
1977	SOSP	S	S	A	M	N	N	N		1	44.576489	-123.306122	MIXD	2	9	41425	535	1013	Temp 47F; Cloud 5; Wind 1; No precip	JRCurtis
1978	COYE	S	S	A	M	N	N	N		1	44.576013	-123.306145	MIXD	2	9	41425	535	1013	Temp 47F; Cloud 5; Wind 1; No precip	JRCurtis
1979	COYE	C	C	A	U	N	N	N		1	44.575552	-123.306344	MIXD	2	9	41425	535	1013	Temp 47F; Cloud 5; Wind 1; No precip	JRCurtis
1980	LAZB	V	V	A	U	Y	N	N		1	44.575837	-123.306235	MIXD	2	9	41425	535	1013	Temp 47F; Cloud 5; Wind 1; No precip	JRCurtis
1981	WESJ	C	CV	A	U	N	N	Y		2	44.575475	-123.306942	MIXD	2	9	41425	535	1013	Temp 47F; Cloud 5; Wind 1; No precip	JRCurtis
1982	WESJ	C	CV	A	U	N	N	N		2	44.575712	-123.306206	MIXD	2	9	41425	535	1013	Temp 47F; Cloud 5; Wind 1; No precip	JRCurtis
1983	SOSP	S	S	A	M	Y	N	N		1	44.575566	-123.306117	MIXD	2	9	41425	535	1013	Temp 47F; Cloud 5; Wind 1; No precip	JRCurtis
1984	SOSP	S	S	A	M	N	N	Y		1	44.575165	-123.305953	MIXD	2	9	41425	535	1013	Temp 47F; Cloud 5; Wind 1; No precip	JRCurtis
1985	BCCH	C	C	A	U	Y	Y	N		1	44.577278	-123.308597	MIXD	2	9	41425	535	1013	Temp 47F; Cloud 5; Wind 1; No precip	JRCurtis
1986	BUSH	C	C	A	U	Y	Y	N		1	44.577355	-123.308505	MIXD	2	9	41425	535	1013	Temp 47F; Cloud 5; Wind 1; No precip	JRCurtis
1987	BCCH	V	V	A	U	Y	Y	N		1	44.57748	-123.308535	MIXD	2	9	41425	535	1013	Temp 47F; Cloud 5; Wind 1; No precip	JRCurtis
1988	BCCH	C	CV	A	U	Y	N	N		2	44.577485	-123.308868	MIXD	2	9	41425	535	1013	Temp 47F; Cloud 5; Wind 1; No precip	JRCurtis
1989	BCCH	C	CV	A	U	Y	Y	Y		1	44.577571	-123.309115	MIXD	2	9	41425	535	1013	Temp 47F; Cloud 5; Wind 1; No precip	JRCurtis
1990	SPTO	S	S	A	M	Y	Y	N		1	44.577621	-123.309165	MIXD	2	9	41425	535	1013	Temp 47F; Cloud 5; Wind 1; No precip	JRCurtis
1991	SPTO	C	C	A	U	Y	Y	N		1	44.577654	-123.309128	MIXD	2	9	41425	535	1013	Temp 47F; Cloud 5; Wind 1; No precip	JRCurtis
1992	WEWP	S	S	A	M	Y	Y	N		1	44.578101	-123.308059	MIXD	2	9	41425	535	1013	Temp 47F; Cloud 5; Wind 1; No precip	JRCurtis
1993	WEWP	S	S	A	M	Y	Y	Y		1	44.577899	-123.307829	MIXD	2	9	41425	535	1013	Temp 47F; Cloud 5; Wind 1; No precip	JRCurtis
1994	LAZB	S	S	A	M	Y	Y	N		1	44.578214	-123.307927	MIXD	2	9	41425	535	1013	Temp 47F; Cloud 5; Wind 1; No precip	JRCurtis
1995	LAZB	S	S	A	M	Y	N	Y		1	44.577907	-123.307167	MIXD	2	9	41425	535	1013	Temp 47F; Cloud 5; Wind 1; No precip	JRCurtis
1996	BEWR	S	S	A	M	Y	Y	N		1	44.578408	-123.308819	MIXD	2	9	41425	535	1013	Temp 47F; Cloud 5; Wind 1; No precip	JRCurtis
1997	BEWR	S	S	A	M	Y	Y	Y		1	44.578571	-123.309141	MIXD	2	9	41425	535	1013	Temp 47F; Cloud 5; Wind 1; No precip	JRCurtis
1998	WESJ	C	C	A	U	Y	Y	N		1	44.578371	-123.30934	MIXD	2	9	41425	535	1013	Temp 47F; Cloud 5; Wind 1; No precip	JRCurtis
[truncated: 3,739 more rows]
