# Supplementary material for: Sixty years of change in avian communities of the Pacific Northwest
Source: PeerJ. 2015 Aug 4;3:e1152. doi: 10.7717/peerj.1152 (PMC4558065; doi:10.7717/peerj.1152)
Supplement: Supplemental Information 2 [file peerj-03-1152-s011.txt]

***************************************************************
METADATA FOR CURTIS AND ROBINSON (2015) SPOT MAPPING DATA
Authors: Jenna R. Curtis and W. Douglas Robinson
Copyright 2015

Spot Mapping data stored in a separate CSV file: "CurtisandRobinson_2015_SpotMapping_Data.csv"
***************************************************************

ID - Unique identification number given to each detection event

SPCODE - Four letter species code for the bird(s) detected, based on ABA species codes

DETCUE - Initial method used to detect the bird(s), regardless of later observed behaviors
     s: Singing (bird was first detected by hearing it sing) 
     C: Calling (bird was first detected by hearing it call or vocalize, separate from singing)
     V: Visual (bird was first detected visually, not making sound) 
     D: Drumming (bird was first detected by hearing it drumming) 
     F: Fighting (multiple birds were first detected by seeing them fighting, or physically interacting in an agressive manner) 
     P: Copulating (two birds were first detecting by seeing them copulating) 
     CL: Calling, Flyover (bird was detected by hearing it call, bird was flying over and did not occupy site) 
     SL: Singing, Flyover (bird was detected by hearing it sing, bird was flying over and did not occupy site) 
     VL: Visual, Flyover (bird was detected visually, bird was flying over and did not occupy site)

ALLCUE - All methods used to observe the bird(s), including behaviors observed after first or initial detection
(This field uses the same behavioral codes as DETCUE above) 

AGE - Observed age of bird (NOTE: Birds were assumed to be adults unless evidence suggested they may have been otherwise) 
     A: Adult (bird was after hatch year, no longer a juvenile) 
     J: Juvenile (bird was still in hatch year) 
     U: Unknown (bird was of unknown age, not enough evidence to confirm it was an adult or juvenile) 

SEX - Sex of bird
     M: Male
     F: Female
     P: Pair (two birds detected simultaneously, one of each sex) 
     U: Unknown (bird(s) were of unknown sex, not enough evidence to confirm the sex as male or female) 

2HR - Whether or not the observation occurred within the initial 2-3 hour survey period
     Y: Yes (bird(s) were detected within the initial 2-3 hour spot mapping effort)
     N: No (birds(s) were detected after the initial 2-3 hour spot mapping effort, during the time in which the observer re-transversed the site)

INPLOT - Whether or not the bird(s) detected were physically within the defined boundaries of the site during the time of detection
     Y: Yes (bird(s) were located within the site boundaries)
     N: No (bird(s) were located outside of the site boundaries)

REDET - Whether or not the bird(s) had previously been detected and mapped during that specific survey period
     Y: Yes (bird(s) had previously been detected and mapped during that specific survey period)
     N: No (bird(s) were not previously detected or mapped during that specific survey period
     U: Unknown (uncertain if bird(s) had previously been detected during that survey period or not, not enough evidence to confirm the bird was new or a re-detection)

NOTES - Any relevant comments related to a bird detection

NUM - Number of individuals observed during a detection event

LAT_DD - Latitude of the geographic location of the bird during its time of detection. Given in decimal degrees, datum NAD 1983

LONG_DD - Longitude of the geographic location of the bird during its time of detection. Given in decimal degrees, datum NAD 1983

SITE - Four letter code of the site being surveyed during the time at which the detection occurred 
     CONI: Coniferous
     MARS: McFadden Marsh
     MIXD: Mixed Deciduous
     OAKW: Oak Woodland
     WILL: Willamette River Park

SET - Consecutive site visit number, 1-5. 1 being the first visit to that site, 5 being the fifth visit to that site

SURVEY - Unique number value for each spot mapping survey, regardless of site. Each consecutive survey was given a unique number 0-25.  

DATE - Calendar date on which the bird detection(s) occurred. Given in format m/dd/yyyy

START - Time at which the spot mapping survey commenced. Recorded in Pacific Time using 24-hour clock. 

END - Time at which the entire spot mapping survey was completed (including time spent surveying after 2-3 hour survey window)

WEATHER - Any notes related to climate conditions during time of survey. 
	Temp: Recorded in degrees Fahrenheit
	Cloud: Recorded as a percent of entire visible sky covered by cloud layer
	Wind: Recorded 0-4 on Beaufort scale
	Precip: Recorded as type of precip (none, rain, hail, etc.) 


OBS - Name of observer conducting the spot mapping survey. Recorded as First Initial, Middle Initial, Full Last Name
Example: JRCurtis = Jenna Renae Curtis
Note: JRCurtis was the only observer
